# Supplementary material for: 5-Chloro-2-(3,4,5-trimeth­oxy­phen­yl)-1,3-benzothia­zole
Source: Acta Crystallogr Sect E Struct Rep Online. 2012 Sep 29;68(Pt 10):o3057. doi: 10.1107/S1600536812039372 (PMC3470404; doi:10.1107/S1600536812039372)
Supplement: Supplementary file 1 [file e-68-o3057-sup1.cif]

##############################################################################
#                                                                            #
# This CIF contains the data in a paper accepted for publication in          #
# Acta Crystallographica Section E. It conforms to the requirements of       #
# Notes for Authors for Acta Crystallographica Section E, and has been       #
# peer reviewed under the auspices of the IUCr Commission on Journals.       #
#                                                                            #
# Full details of the Crystallographic Information File format               #
# are given in the paper "The Crystallographic Information File (CIF):       #
# a New Standard Archive File for Crystallography" by S. R. Hall, F. H.      #
# Allen and I. D. Brown [Acta Cryst. (1991), A47, 655-685].                  #
#                                                                            #
# The current version of the core CIF dictionary is obtainable from          #
# ftp://ftp.iucr.org/pub/cif_core.dic.                                       #
#                                                                            #
# Software is freely available for graphical display of the structure(s)     #
# in this CIF. For information consult the CIF software page                 #
# http://www.iucr.org/resources/cif/software.                                #
#                                                                            #
# This file may be used for bona fide research purposes within the           #
# scientific community so long as proper attribution is given to the journal # 
# article from which it was obtained.                                        #
#                                                                            #
##############################################################################
data_global
_audit_creation_method     'form.cif (version 2.0)'
_journal_data_validation_number     ?
_journal_date_recd_electronic     2012-09-12
_journal_date_accepted     2012-09-15
_journal_name_full     'Acta Crystallographica, Section E'
_journal_year     2012
_journal_volume     68
_journal_issue     10
_journal_page_first     o3057
_journal_page_last     o3057
_journal_paper_category     QO
_journal_paper_doi     10.1107/S1600536812039372
_journal_coeditor_code     RZ5005
_publ_contact_author_name     'Yousuf, S.'
_publ_contact_author_address
;
HEJ Research Institute of Chemistry
International Centre for Chemical and Biological Sciences
University of Karachi
Karachi 75270
Pakistan
;
_publ_contact_author_email     dr.sammer.yousuf@gmail.com
_publ_contact_author_fax     '+92-21 34819018-9'
_publ_contact_author_phone     '+92-21 34824924'
_publ_section_title
;
5-Chloro-2-(3,4,5-trimethoxyphenyl)-1,3-benzothiazole
;
loop_
    _publ_author_name
    _publ_author_address
    'Sammer Yousuf'
;
HEJ Research Institute of Chemistry
International Center for Chemical and Biological Sciences
University of Karachi
Karachi 75270
Pakistan
;
    'Shazia Shah'
;
HEJ Research Institute of Chemistry
International Center for Chemical and Biological Sciences
University of Karachi
Karachi 75270
Pakistan
;
    'Nida Ambreen'
;
HEJ Research Institute of Chemistry
International Center for Chemical and Biological Sciences
University of Karachi
Karachi 75270
Pakistan
;
    'Khalid M. Khan'
;
HEJ Research Institute of Chemistry
International Center for Chemical and Biological Sciences
University of Karachi
Karachi 75270
Pakistan
;
    'Shakil Ahmad'
;
HEJ Research Institute of Chemistry
International Center for Chemical and Biological Sciences
University of Karachi
Karachi 75270
Pakistan
;
data_I
_audit_creation_method     SHELXL97
_chemical_name_systematic
;
5-Chloro-2-(3,4,5-trimethoxyphenyl)-1,3-benzothiazole
;
_chemical_name_common     ?
_chemical_formula_moiety     'C16 H14 Cl N O3 S'
_chemical_formula_sum     'C16 H14 Cl N O3 S'
_chemical_formula_iupac     'C16 H14 Cl N O3 S'
_chemical_formula_weight     335.79
_chemical_melting_point     ?
_symmetry_cell_setting     triclinic
_symmetry_space_group_name_H-M     'P 1'
_symmetry_space_group_name_Hall     'P 1'
loop_
    _symmetry_equiv_pos_as_xyz
    'x, y, z'
_cell_length_a     4.0656(6)
_cell_length_b     7.7855(11)
_cell_length_c     12.2420(17)
_cell_angle_alpha     96.263(3)
_cell_angle_beta     91.380(3)
_cell_angle_gamma     97.228(3)
_cell_volume     381.84(9)
_cell_formula_units_Z     1
_cell_measurement_reflns_used     2110
_cell_measurement_theta_min     1.67
_cell_measurement_theta_max     25.50
_cell_measurement_temperature     273(2)
_exptl_crystal_description     plate
_exptl_crystal_colour     colourless
_exptl_crystal_size_max     0.52
_exptl_crystal_size_mid     0.15
_exptl_crystal_size_min     0.09
_exptl_crystal_density_diffrn     1.460
_exptl_crystal_density_meas     ?
_exptl_crystal_density_method     'not measured'
_exptl_crystal_F_000     174
_exptl_absorpt_coefficient_mu     0.398
_exptl_absorpt_correction_type     multi-scan
_exptl_absorpt_process_details     '(SADABS; Bruker, 2000)'
_exptl_absorpt_correction_T_min     0.8198
_exptl_absorpt_correction_T_max     0.9651
_exptl_special_details
;
;
_diffrn_ambient_temperature     273(2)
_diffrn_radiation_type     MoK\a
_diffrn_radiation_wavelength     0.71073
_diffrn_radiation_source     'fine-focus sealed tube'
_diffrn_radiation_monochromator     graphite
_diffrn_measurement_device_type     'Bruker SMART APEX CCD'
_diffrn_measurement_method     \w
_diffrn_detector_area_resol_mean     ?
_diffrn_reflns_number     4277
_diffrn_reflns_av_R_equivalents     0.0140
_diffrn_reflns_av_sigmaI/netI     0.0265
_diffrn_reflns_theta_min     1.67
_diffrn_reflns_theta_max     25.50
_diffrn_reflns_theta_full     25.50
_diffrn_measured_fraction_theta_max     1.000
_diffrn_measured_fraction_theta_full     1.000
_diffrn_reflns_limit_h_min     -4
_diffrn_reflns_limit_h_max     4
_diffrn_reflns_limit_k_min     -9
_diffrn_reflns_limit_k_max     9
_diffrn_reflns_limit_l_min     -14
_diffrn_reflns_limit_l_max     14
_diffrn_standards_number     ?
_diffrn_standards_interval_count     ?
_diffrn_standards_interval_time     ?
_diffrn_standards_decay_%     ?
_refine_special_details
;
Refinement of <i>F</i>^2^ against ALL reflections. The weighted <i>R</i>-factor
<i>wR</i> and goodness of fit <i>S</i> are based on <i>F</i>^2^, conventional
<i>R</i>-factors <i>R</i> are based on <i>F</i>, with <i>F</i> set to zero for
negative <i>F</i>^2^. The threshold expression of <i>F</i>^2^ >
\s(<i>F</i>^2^) is used only for calculating <i>R</i>-factors(gt) <i>etc</i>.
and is not relevant to the choice of reflections for refinement.
<i>R</i>-factors based on <i>F</i>^2^ are statistically about twice as large
as those based on <i>F</i>, and <i>R</i>-factors based on ALL data will be
even larger.
;
_reflns_number_total     2816
_reflns_number_gt     2621
_reflns_threshold_expression     I>2\s(I)
_refine_ls_structure_factor_coef     Fsqd
_refine_ls_matrix_type     full
_refine_ls_R_factor_all     0.0369
_refine_ls_R_factor_gt     0.0340
_refine_ls_wR_factor_gt     0.0773
_refine_ls_wR_factor_ref     0.0797
_refine_ls_goodness_of_fit_ref     1.067
_refine_ls_restrained_S_all     1.066
_refine_ls_number_reflns     2816
_refine_ls_number_parameters     202
_refine_ls_number_restraints     3
_refine_ls_hydrogen_treatment     constr
_refine_ls_weighting_scheme     calc
_refine_ls_weighting_details
       'calc w = 1/[\s^2^(Fo^2^)+(0.0384P)^2^+0.0343P] where P=(Fo^2^+2Fc^2^)/3'
_atom_sites_solution_hydrogens     geom
_atom_sites_solution_primary     direct
_atom_sites_solution_secondary     difmap
_refine_ls_shift/su_max     0.000
_refine_ls_shift/su_mean     0.000
_refine_diff_density_max     0.142
_refine_diff_density_min     -0.157
_refine_ls_extinction_method     none
_refine_ls_extinction_coef     ?
_refine_ls_abs_structure_details     'Flack (1983), with 1402 Friedel pairs'
_refine_ls_abs_structure_Flack     0.12(6)
loop_
    _atom_type_symbol
    _atom_type_description
    _atom_type_scat_dispersion_real
    _atom_type_scat_dispersion_imag
    _atom_type_scat_source
    'C' 'C' 0.0033 0.0016
                         'International Tables Vol C Tables 4.2.6.8 and 6.1.1.4'
    'H' 'H' 0.0000 0.0000
                         'International Tables Vol C Tables 4.2.6.8 and 6.1.1.4'
    'N' 'N' 0.0061 0.0033
                         'International Tables Vol C Tables 4.2.6.8 and 6.1.1.4'
    'O' 'O' 0.0106 0.0060
                         'International Tables Vol C Tables 4.2.6.8 and 6.1.1.4'
    'S' 'S' 0.1246 0.1234
                         'International Tables Vol C Tables 4.2.6.8 and 6.1.1.4'
    'Cl' 'Cl' 0.1484 0.1585
                         'International Tables Vol C Tables 4.2.6.8 and 6.1.1.4'
_computing_data_collection     'SMART (Bruker, 2000)'
_computing_cell_refinement     'SAINT (Bruker, 2000)'
_computing_data_reduction     'SAINT (Bruker, 2000)'
_computing_structure_solution     'SHELXS97 (Sheldrick, 2008)'
_computing_structure_refinement     'SHELXL97 (Sheldrick, 2008)'
_computing_molecular_graphics     'SHELXTL (Sheldrick, 2008)'
_computing_publication_material
;
SHELXTL (Sheldrick, 2008), PARST (Nardelli, 1995) and PLATON
(Spek, 2009)
;
loop_
    _atom_site_type_symbol
    _atom_site_label
    _atom_site_fract_x
    _atom_site_fract_y
    _atom_site_fract_z
    _atom_site_U_iso_or_equiv
    _atom_site_adp_type
    _atom_site_calc_flag
    _atom_site_refinement_flags
    _atom_site_occupancy
    _atom_site_symmetry_multiplicity
    _atom_site_disorder_assembly
    _atom_site_disorder_group
    S S1 0.46803(14) 0.91830(7) 0.20220(5) 0.05768(18) Uani d . 1 1 . .
    Cl Cl1 0.9092(2) 0.29518(10) 0.41340(7) 0.0924(3) Uani d . 1 1 . .
    O O1 -0.0441(5) 1.1670(2) -0.14201(16) 0.0662(5) Uani d . 1 1 . .
    O O2 0.0285(5) 0.9542(3) -0.32262(15) 0.0703(6) Uani d . 1 1 . .
    O O3 0.2731(5) 0.6534(2) -0.31396(14) 0.0670(5) Uani d . 1 1 . .
    N N1 0.4815(5) 0.6095(3) 0.10078(16) 0.0510(5) Uani d . 1 1 . .
    C C1 0.5921(6) 0.6053(3) 0.2087(2) 0.0483(6) Uani d . 1 1 . .
    C C2 0.6876(8) 0.4599(4) 0.2507(2) 0.0603(7) Uani d . 1 1 . .
    H H2A 0.6804 0.3539 0.2070 0.072 Uiso calc R 1 1 . .
    C C3 0.7927(7) 0.4782(4) 0.3588(2) 0.0616(7) Uani d . 1 1 . .
    C C4 0.8097(7) 0.6314(4) 0.4269(2) 0.0651(8) Uani d . 1 1 . .
    H H4A 0.8842 0.6378 0.4999 0.078 Uiso calc R 1 1 . .
    C C5 0.7142(8) 0.7758(4) 0.3852(2) 0.0651(8) Uani d . 1 1 . .
    H H5A 0.7238 0.8813 0.4296 0.078 Uiso calc R 1 1 . .
    C C6 0.6036(6) 0.7615(3) 0.2761(2) 0.0499(6) Uani d . 1 1 . .
    C C7 0.4065(5) 0.7623(3) 0.08620(18) 0.0443(5) Uani d . 1 1 . .
    C C8 0.2955(5) 0.8118(3) -0.01945(19) 0.0436(5) Uani d . 1 1 . .
    C C9 0.1638(6) 0.9681(3) -0.0251(2) 0.0479(5) Uani d . 1 1 . .
    H H9A 0.1328 1.0395 0.0388 0.057 Uiso calc R 1 1 . .
    C C10 0.0797(6) 1.0154(3) -0.1272(2) 0.0495(6) Uani d . 1 1 . .
    C C11 0.1223(6) 0.9078(3) -0.2224(2) 0.0523(6) Uani d . 1 1 . .
    C C12 0.2466(6) 0.7500(3) -0.21641(19) 0.0498(6) Uani d . 1 1 . .
    C C13 0.3346(6) 0.7029(3) -0.11455(19) 0.0496(5) Uani d . 1 1 . .
    H H13A 0.4198 0.5984 -0.1100 0.060 Uiso calc R 1 1 . .
    C C14 -0.1064(8) 1.2779(4) -0.0479(3) 0.0675(7) Uani d . 1 1 . .
    H H14A -0.2101 1.3735 -0.0699 0.101 Uiso calc R 1 1 . .
    H H14B 0.0992 1.3218 -0.0085 0.101 Uiso calc R 1 1 . .
    H H14C -0.2508 1.2140 -0.0014 0.101 Uiso calc R 1 1 . .
    C C15 0.2896(9) 1.0281(4) -0.3824(2) 0.0788(9) Uani d . 1 1 . .
    H H15A 0.2008 1.0805 -0.4421 0.118 Uiso calc R 1 1 . .
    H H15B 0.4177 0.9390 -0.4109 0.118 Uiso calc R 1 1 . .
    H H15C 0.4291 1.1154 -0.3349 0.118 Uiso calc R 1 1 . .
    C C16 0.4033(8) 0.4926(4) -0.3130(2) 0.0722(8) Uani d . 1 1 . .
    H H16A 0.4046 0.4368 -0.3869 0.108 Uiso calc R 1 1 . .
    H H16B 0.2677 0.4185 -0.2695 0.108 Uiso calc R 1 1 . .
    H H16C 0.6258 0.5138 -0.2820 0.108 Uiso calc R 1 1 . .
loop_
    _atom_site_aniso_label
    _atom_site_aniso_U_11
    _atom_site_aniso_U_22
    _atom_site_aniso_U_33
    _atom_site_aniso_U_12
    _atom_site_aniso_U_13
    _atom_site_aniso_U_23
    S1 0.0794(4) 0.0528(4) 0.0413(3) 0.0137(3) -0.0038(3) 0.0030(3)
    Cl1 0.1234(7) 0.0817(5) 0.0763(6) 0.0143(5) -0.0310(5) 0.0349(4)
    O1 0.0760(13) 0.0611(11) 0.0673(12) 0.0246(10) -0.0039(9) 0.0170(9)
    O2 0.0682(13) 0.0986(15) 0.0487(11) 0.0164(11) -0.0162(9) 0.0271(10)
    O3 0.0937(14) 0.0661(12) 0.0416(10) 0.0188(10) -0.0110(9) 0.0008(8)
    N1 0.0684(13) 0.0473(11) 0.0368(10) 0.0066(9) -0.0086(9) 0.0065(8)
    C1 0.0522(14) 0.0512(14) 0.0404(14) -0.0003(11) -0.0047(10) 0.0100(11)
    C2 0.0778(18) 0.0532(15) 0.0498(15) 0.0072(13) -0.0096(13) 0.0102(12)
    C3 0.0693(18) 0.0652(18) 0.0525(17) 0.0033(14) -0.0078(13) 0.0252(14)
    C4 0.0791(19) 0.079(2) 0.0365(14) 0.0035(16) -0.0100(13) 0.0120(13)
    C5 0.091(2) 0.0690(18) 0.0334(13) 0.0088(16) -0.0050(13) -0.0003(12)
    C6 0.0539(14) 0.0541(15) 0.0407(13) 0.0045(11) -0.0001(11) 0.0041(11)
    C7 0.0453(13) 0.0460(13) 0.0406(13) 0.0009(10) 0.0003(10) 0.0056(10)
    C8 0.0436(13) 0.0464(13) 0.0405(12) 0.0005(10) -0.0017(9) 0.0106(10)
    C9 0.0500(13) 0.0459(13) 0.0467(13) 0.0018(10) -0.0002(10) 0.0058(10)
    C10 0.0435(13) 0.0495(13) 0.0579(15) 0.0050(10) -0.0029(11) 0.0189(11)
    C11 0.0505(13) 0.0602(15) 0.0467(14) 0.0046(11) -0.0084(10) 0.0139(11)
    C12 0.0533(14) 0.0553(14) 0.0403(13) 0.0045(11) -0.0052(10) 0.0076(10)
    C13 0.0573(14) 0.0473(13) 0.0446(13) 0.0069(11) -0.0048(10) 0.0084(10)
    C14 0.0626(16) 0.0536(15) 0.088(2) 0.0140(12) 0.0002(14) 0.0110(13)
    C15 0.099(2) 0.087(2) 0.0558(17) 0.0127(18) -0.0040(16) 0.0311(15)
    C16 0.093(2) 0.0726(19) 0.0516(16) 0.0205(16) -0.0017(15) -0.0021(14)
_geom_special_details
;
All e.s.d.'s (except the e.s.d. in the dihedral angle between two l.s. planes)
are estimated using the full covariance matrix. The cell e.s.d.'s are taken
into account individually in the estimation of e.s.d.'s in distances, angles
and torsion angles; correlations between e.s.d.'s in cell parameters are only
used when they are defined by crystal symmetry. An approximate (isotropic)
treatment of cell e.s.d.'s is used for estimating e.s.d.'s involving l.s.
planes.
;
loop_
    _geom_bond_atom_site_label_1
    _geom_bond_atom_site_label_2
    _geom_bond_site_symmetry_2
    _geom_bond_distance
    _geom_bond_publ_flag
    S1 C6 . 1.731(3) ?
    S1 C7 . 1.756(2) ?
    Cl1 C3 . 1.750(3) ?
    O1 C10 . 1.368(3) ?
    O1 C14 . 1.410(4) ?
    O2 C11 . 1.375(3) ?
    O2 C15 . 1.403(3) ?
    O3 C12 . 1.354(3) ?
    O3 C16 . 1.420(3) ?
    N1 C7 . 1.294(3) ?
    N1 C1 . 1.391(3) ?
    C1 C2 . 1.387(4) ?
    C1 C6 . 1.388(3) ?
    C2 C3 . 1.368(4) ?
    C2 H2A . 0.9300 ?
    C3 C4 . 1.372(4) ?
    C4 C5 . 1.378(4) ?
    C4 H4A . 0.9300 ?
    C5 C6 . 1.387(4) ?
    C5 H5A . 0.9300 ?
    C7 C8 . 1.466(3) ?
    C8 C13 . 1.388(3) ?
    C8 C9 . 1.397(3) ?
    C9 C10 . 1.388(3) ?
    C9 H9A . 0.9300 ?
    C10 C11 . 1.387(4) ?
    C11 C12 . 1.395(3) ?
    C12 C13 . 1.389(3) ?
    C13 H13A . 0.9300 ?
    C14 H14A . 0.9600 ?
    C14 H14B . 0.9600 ?
    C14 H14C . 0.9600 ?
    C15 H15A . 0.9600 ?
    C15 H15B . 0.9600 ?
    C15 H15C . 0.9600 ?
    C16 H16A . 0.9600 ?
    C16 H16B . 0.9600 ?
    C16 H16C . 0.9600 ?
loop_
    _geom_angle_atom_site_label_1
    _geom_angle_atom_site_label_2
    _geom_angle_atom_site_label_3
    _geom_angle_site_symmetry_1
    _geom_angle_site_symmetry_3
    _geom_angle
    _geom_angle_publ_flag
    C6 S1 C7 . . 88.87(11) ?
    C10 O1 C14 . . 118.2(2) ?
    C11 O2 C15 . . 114.8(2) ?
    C12 O3 C16 . . 118.1(2) ?
    C7 N1 C1 . . 110.9(2) ?
    C2 C1 C6 . . 120.0(2) ?
    C2 C1 N1 . . 124.9(2) ?
    C6 C1 N1 . . 115.1(2) ?
    C3 C2 C1 . . 117.5(3) ?
    C3 C2 H2A . . 121.2 ?
    C1 C2 H2A . . 121.2 ?
    C2 C3 C4 . . 123.7(3) ?
    C2 C3 Cl1 . . 118.0(2) ?
    C4 C3 Cl1 . . 118.3(2) ?
    C3 C4 C5 . . 118.8(3) ?
    C3 C4 H4A . . 120.6 ?
    C5 C4 H4A . . 120.6 ?
    C4 C5 C6 . . 119.1(3) ?
    C4 C5 H5A . . 120.5 ?
    C6 C5 H5A . . 120.5 ?
    C5 C6 C1 . . 120.9(2) ?
    C5 C6 S1 . . 129.3(2) ?
    C1 C6 S1 . . 109.74(19) ?
    N1 C7 C8 . . 124.4(2) ?
    N1 C7 S1 . . 115.40(17) ?
    C8 C7 S1 . . 120.09(17) ?
    C13 C8 C9 . . 120.5(2) ?
    C13 C8 C7 . . 118.58(19) ?
    C9 C8 C7 . . 120.9(2) ?
    C10 C9 C8 . . 119.2(2) ?
    C10 C9 H9A . . 120.4 ?
    C8 C9 H9A . . 120.4 ?
    O1 C10 C11 . . 115.7(2) ?
    O1 C10 C9 . . 124.0(2) ?
    C11 C10 C9 . . 120.4(2) ?
    O2 C11 C10 . . 119.6(2) ?
    O2 C11 C12 . . 120.0(2) ?
    C10 C11 C12 . . 120.3(2) ?
    O3 C12 C13 . . 124.8(2) ?
    O3 C12 C11 . . 115.6(2) ?
    C13 C12 C11 . . 119.5(2) ?
    C8 C13 C12 . . 120.0(2) ?
    C8 C13 H13A . . 120.0 ?
    C12 C13 H13A . . 120.0 ?
    O1 C14 H14A . . 109.5 ?
    O1 C14 H14B . . 109.5 ?
    H14A C14 H14B . . 109.5 ?
    O1 C14 H14C . . 109.5 ?
    H14A C14 H14C . . 109.5 ?
    H14B C14 H14C . . 109.5 ?
    O2 C15 H15A . . 109.5 ?
    O2 C15 H15B . . 109.5 ?
    H15A C15 H15B . . 109.5 ?
    O2 C15 H15C . . 109.5 ?
    H15A C15 H15C . . 109.5 ?
    H15B C15 H15C . . 109.5 ?
    O3 C16 H16A . . 109.5 ?
    O3 C16 H16B . . 109.5 ?
    H16A C16 H16B . . 109.5 ?
    O3 C16 H16C . . 109.5 ?
    H16A C16 H16C . . 109.5 ?
    H16B C16 H16C . . 109.5 ?
loop_
    _geom_torsion_atom_site_label_1
    _geom_torsion_atom_site_label_2
    _geom_torsion_atom_site_label_3
    _geom_torsion_atom_site_label_4
    _geom_torsion_site_symmetry_1
    _geom_torsion_site_symmetry_2
    _geom_torsion_site_symmetry_3
    _geom_torsion_site_symmetry_4
    _geom_torsion
    _geom_torsion_publ_flag
    C7 N1 C1 C2 . . . . 179.2(2) ?
    C7 N1 C1 C6 . . . . -0.9(3) ?
    C6 C1 C2 C3 . . . . -0.4(4) ?
    N1 C1 C2 C3 . . . . 179.5(3) ?
    C1 C2 C3 C4 . . . . -0.3(4) ?
    C1 C2 C3 Cl1 . . . . 179.2(2) ?
    C2 C3 C4 C5 . . . . 0.4(5) ?
    Cl1 C3 C4 C5 . . . . -179.1(2) ?
    C3 C4 C5 C6 . . . . 0.1(5) ?
    C4 C5 C6 C1 . . . . -0.8(4) ?
    C4 C5 C6 S1 . . . . 179.7(2) ?
    C2 C1 C6 C5 . . . . 0.9(4) ?
    N1 C1 C6 C5 . . . . -179.0(2) ?
    C2 C1 C6 S1 . . . . -179.5(2) ?
    N1 C1 C6 S1 . . . . 0.6(3) ?
    C7 S1 C6 C5 . . . . 179.4(3) ?
    C7 S1 C6 C1 . . . . -0.09(18) ?
    C1 N1 C7 C8 . . . . 177.3(2) ?
    C1 N1 C7 S1 . . . . 0.8(3) ?
    C6 S1 C7 N1 . . . . -0.43(19) ?
    C6 S1 C7 C8 . . . . -177.11(19) ?
    N1 C7 C8 C13 . . . . -13.6(3) ?
    S1 C7 C8 C13 . . . . 162.74(17) ?
    N1 C7 C8 C9 . . . . 168.6(2) ?
    S1 C7 C8 C9 . . . . -15.0(3) ?
    C13 C8 C9 C10 . . . . -1.5(3) ?
    C7 C8 C9 C10 . . . . 176.2(2) ?
    C14 O1 C10 C11 . . . . 177.3(2) ?
    C14 O1 C10 C9 . . . . -3.4(3) ?
    C8 C9 C10 O1 . . . . -178.5(2) ?
    C8 C9 C10 C11 . . . . 0.7(3) ?
    C15 O2 C11 C10 . . . . 100.9(3) ?
    C15 O2 C11 C12 . . . . -81.8(3) ?
    O1 C10 C11 O2 . . . . -2.6(3) ?
    C9 C10 C11 O2 . . . . 178.1(2) ?
    O1 C10 C11 C12 . . . . -179.9(2) ?
    C9 C10 C11 C12 . . . . 0.7(3) ?
    C16 O3 C12 C13 . . . . -0.7(4) ?
    C16 O3 C12 C11 . . . . 179.0(2) ?
    O2 C11 C12 O3 . . . . 1.6(3) ?
    C10 C11 C12 O3 . . . . 178.9(2) ?
    O2 C11 C12 C13 . . . . -178.8(2) ?
    C10 C11 C12 C13 . . . . -1.5(3) ?
    C9 C8 C13 C12 . . . . 0.8(3) ?
    C7 C8 C13 C12 . . . . -177.0(2) ?
    O3 C12 C13 C8 . . . . -179.7(2) ?
    C11 C12 C13 C8 . . . . 0.7(3) ?
_iucr_refine_instructions_details
;
TITL a in P1
CELL 0.71073   4.0656   7.7855  12.2420  96.263  91.380  97.228
ZERR    1.00   0.0006   0.0011   0.0017   0.003   0.003   0.003
LATT -1
SFAC C H N O S CL
UNIT 16 14 1 3 1 1
TEMP 0
L.S. 20
CONF
ACTA
SIZE 0.52 0.15 0.09
BOND $H
FMAP 2 1 60
OMIT -3 51
PLAN 10
WGHT    0.038400    0.034300
FVAR       1.47968
S1    5    0.468030    0.918301    0.202200    11.00000    0.07943    0.05277 =
         0.04133    0.00298   -0.00384    0.01368
CL1   6    0.909160    0.295183    0.413397    11.00000    0.12343    0.08169 =
         0.07633    0.03493   -0.03103    0.01427
O1    4   -0.044060    1.166965   -0.142011    11.00000    0.07602    0.06109 =
         0.06730    0.01702   -0.00393    0.02462
O2    4    0.028465    0.954233   -0.322621    11.00000    0.06821    0.09862 =
         0.04872    0.02714   -0.01617    0.01642
O3    4    0.273109    0.653352   -0.313961    11.00000    0.09368    0.06609 =
         0.04158    0.00083   -0.01095    0.01878
N1    3    0.481458    0.609509    0.100779    11.00000    0.06839    0.04735 =
         0.03679    0.00649   -0.00858    0.00659
C1    1    0.592051    0.605296    0.208709    11.00000    0.05218    0.05118 =
         0.04038    0.01002   -0.00470   -0.00025
C2    1    0.687589    0.459892    0.250690    11.00000    0.07782    0.05324 =
         0.04977    0.01015   -0.00960    0.00715
AFIX  43
H2A   2    0.680431    0.353933    0.206952    11.00000   -1.20000
AFIX   0
C3    1    0.792747    0.478165    0.358845    11.00000    0.06933    0.06523 =
         0.05248    0.02519   -0.00781    0.00335
C4    1    0.809673    0.631410    0.426928    11.00000    0.07915    0.07871 =
         0.03646    0.01198   -0.01003    0.00347
AFIX  43
H4A   2    0.884166    0.637771    0.499861    11.00000   -1.20000
AFIX   0
C5    1    0.714197    0.775771    0.385206    11.00000    0.09093    0.06896 =
         0.03339   -0.00033   -0.00504    0.00876
AFIX  43
H5A   2    0.723784    0.881264    0.429594    11.00000   -1.20000
AFIX   0
C6    1    0.603601    0.761547    0.276087    11.00000    0.05392    0.05407 =
         0.04067    0.00408   -0.00011    0.00450
C7    1    0.406495    0.762349    0.086198    11.00000    0.04526    0.04597 =
         0.04060    0.00556    0.00033    0.00089
C8    1    0.295529    0.811793   -0.019446    11.00000    0.04357    0.04639 =
         0.04047    0.01059   -0.00174    0.00051
C9    1    0.163796    0.968053   -0.025108    11.00000    0.04997    0.04589 =
         0.04667    0.00577   -0.00021    0.00176
AFIX  43
H9A   2    0.132828    1.039513    0.038802    11.00000   -1.20000
AFIX   0
C10   1    0.079705    1.015406   -0.127160    11.00000    0.04353    0.04949 =
         0.05788    0.01893   -0.00290    0.00504
C11   1    0.122323    0.907846   -0.222376    11.00000    0.05051    0.06023 =
         0.04670    0.01386   -0.00836    0.00457
C12   1    0.246623    0.749971   -0.216410    11.00000    0.05329    0.05526 =
         0.04035    0.00763   -0.00516    0.00445
C13   1    0.334636    0.702919   -0.114546    11.00000    0.05732    0.04731 =
         0.04461    0.00840   -0.00476    0.00691
AFIX  43
H13A  2    0.419829    0.598404   -0.110043    11.00000   -1.20000
AFIX   0
C14   1   -0.106418    1.277925   -0.047943    11.00000    0.06261    0.05360 =
         0.08844    0.01098    0.00020    0.01405
AFIX 137
H14A  2   -0.210091    1.373543   -0.069942    11.00000   -1.50000
H14B  2    0.099158    1.321807   -0.008455    11.00000   -1.50000
H14C  2   -0.250769    1.213960   -0.001397    11.00000   -1.50000
AFIX   0
C15   1    0.289627    1.028119   -0.382357    11.00000    0.09908    0.08668 =
         0.05576    0.03105   -0.00395    0.01275
AFIX 137
H15A  2    0.200848    1.080547   -0.442116    11.00000   -1.50000
H15B  2    0.417658    0.938981   -0.410927    11.00000   -1.50000
H15C  2    0.429068    1.115384   -0.334899    11.00000   -1.50000
AFIX   0
C16   1    0.403345    0.492577   -0.313024    11.00000    0.09268    0.07258 =
         0.05159   -0.00208   -0.00171    0.02053
AFIX 137
H16A  2    0.404554    0.436764   -0.386892    11.00000   -1.50000
H16B  2    0.267695    0.418491   -0.269520    11.00000   -1.50000
H16C  2    0.625822    0.513796   -0.282027    11.00000   -1.50000
HKLF 4
REM  a in P1
REM R1 =  0.0340 for   2621 Fo > 4sig(Fo)  and  0.0369 for all   2816 data
REM    202 parameters refined using      3 restraints
END
WGHT      0.0384      0.0343
REM Highest difference peak  0.142,  deepest hole -0.157,  1-sigma level  0.033
Q1    1   1.0533  0.2311  0.3821  11.00000  0.05    0.14
Q2    1   0.4360  0.8458  0.2534  11.00000  0.05    0.13
Q3    1   0.6847  0.1705  0.3958  11.00000  0.05    0.12
Q4    1   0.1766  1.3151 -0.0309  11.00000  0.05    0.12
Q5    1   0.2917  0.8063  0.1777  11.00000  0.05    0.12
Q6    1   0.9402  0.3957  0.3811  11.00000  0.05    0.11
Q7    1   0.3416  1.0050  0.2476  11.00000  0.05    0.11
Q8    1   0.5396  1.0364 -0.3548  11.00000  0.05    0.11
Q9    1   0.1645  0.9009 -0.3591  11.00000  0.05    0.11
Q10   1   0.6929  1.0372  0.2122  11.00000  0.05    0.11
;
