# Supplementary material for: 5-Chloro-2-(3,4,5-trimeth­oxy­phen­yl)-1,3-benzothia­zole
Source: Acta Crystallogr Sect E Struct Rep Online. 2012 Sep 29;68(Pt 10):o3057. doi: 10.1107/S1600536812039372 (PMC3470404; doi:10.1107/S1600536812039372)
Supplement: Supplementary file 2 [file e-68-o3057-Isup2.hkl]

# 
# h,k,l, Fc-squared, Fo-squared, sigma(Fo-squared) and status flag 
# 
data_I
_shelx_title ' a in P1' 
_shelx_refln_list_code          4 
_shelx_F_calc_maximum       69.34 
_exptl_crystal_F_000       174.00 
_reflns_d_resolution_high  0.8255 
 
loop_ 
 _symmetry_equiv_pos_as_xyz 
 'x, y, z' 
 
_cell_length_a     4.0656 
_cell_length_b     7.7855 
_cell_length_c    12.2420 
_cell_angle_alpha  96.263 
_cell_angle_beta   91.380 
_cell_angle_gamma  97.228 
 
_shelx_F_squared_multiplier     1.000 
 
loop_ 
 _refln_index_h 
 _refln_index_k 
 _refln_index_l 
 _refln_F_squared_calc 
 _refln_F_squared_meas 
 _refln_F_squared_sigma 
 _refln_observed_status 
   0  -2 -14        9.79       13.25      1.70 o 
   0  -1 -14        3.41        2.68      0.81 o 
   1  -1 -14        5.86        6.44      1.26 o 
  -1   0 -14        1.26        1.57      0.55 o 
   0   0 -14       14.45       14.84      1.77 o 
   1   0 -14        7.09        7.94      1.30 o 
  -1   1 -14       16.58       15.94      1.87 o 
   0   1 -14        3.39        4.26      1.04 o 
   1   1 -14       14.33       15.20      1.79 o 
  -1   2 -14        6.77        7.28      1.34 o 
   0   2 -14        3.05        3.49      0.91 o 
   1   2 -14        0.43        1.45      0.68 o 
  -1   3 -14       14.68       15.91      1.84 o 
   0   3 -14        4.20        4.62      1.08 o 
   1   3 -14        2.23        2.64      0.73 o 
   0   4 -14        1.32        1.80      0.64 o 
   0  -3 -13       16.77       19.43      1.74 o 
   1  -3 -13        3.44        2.99      0.79 o 
  -1  -2 -13        7.41        6.28      1.20 o 
   0  -2 -13        5.74        5.02      1.11 o 
   1  -2 -13        4.31        3.48      0.92 o 
   2  -2 -13        0.89        0.97      0.61 o 
  -1  -1 -13        5.15        4.98      1.05 o 
   0  -1 -13       12.45       12.61      1.61 o 
   1  -1 -13        1.35        2.27      0.72 o 
   2  -1 -13        1.53        1.68      0.41 o 
  -2   0 -13        3.11        4.47      1.02 o 
  -1   0 -13       24.17       26.62      2.04 o 
   0   0 -13        6.03        6.42      1.20 o 
   1   0 -13        0.72        0.90      0.51 o 
   2   0 -13        3.07        3.16      0.80 o 
  -2   1 -13       14.45       13.68      1.72 o 
  -1   1 -13       13.95       16.83      1.81 o 
   0   1 -13       12.63       12.54      1.64 o 
   1   1 -13       27.95       29.51      2.15 o 
   2   1 -13        3.19        1.72      0.65 o 
  -2   2 -13       18.85       19.37      1.17 o 
  -1   2 -13        0.99        2.38      0.81 o 
   0   2 -13       20.22       21.45      1.84 o 
   1   2 -13        2.73        3.60      0.91 o 
   2   2 -13        7.67        8.21      1.37 o 
  -2   3 -13        2.92        3.65      0.72 o 
  -1   3 -13       29.66       34.35      2.37 o 
   0   3 -13        7.48        9.16      1.43 o 
   1   3 -13        2.82        2.71      0.79 o 
   2   3 -13        2.02        0.80      0.49 o 
  -1   4 -13        8.48        9.80      1.45 o 
   0   4 -13       12.59       13.93      1.69 o 
   1   4 -13        5.58        4.55      1.03 o 
  -1   5 -13        3.51        5.43      1.12 o 
   0   5 -13        8.35        9.90      1.50 o 
   0  -4 -12        4.61        7.04      1.20 o 
   1  -4 -12        2.88        3.91      0.79 o 
  -1  -3 -12       17.22       18.06      1.69 o 
   0  -3 -12        6.22        5.04      1.09 o 
   1  -3 -12        5.91        5.77      0.74 o 
   2  -3 -12        6.18        6.45      0.79 o 
  -2  -2 -12        9.90        9.52      1.47 o 
  -1  -2 -12       11.76       11.93      1.57 o 
   0  -2 -12       15.78       17.92      1.69 o 
   1  -2 -12        1.66        2.35      0.49 o 
   2  -2 -12        6.03        6.70      0.81 o 
  -2  -1 -12       10.15        9.76      1.53 o 
  -1  -1 -12        0.65        1.02      0.60 o 
   0  -1 -12       11.68       11.70      1.45 o 
   1  -1 -12        0.16        0.06      0.27 o 
   2  -1 -12        2.09        1.66      1.06 o 
  -2   0 -12        0.06        0.03      0.50 o 
  -1   0 -12       29.67       28.07      2.07 o 
   0   0 -12       47.10       44.86      2.55 o 
   1   0 -12       10.57       11.32      1.14 o 
   2   0 -12       11.33       12.56      1.04 o 
  -2   1 -12       13.61       15.71      1.76 o 
  -1   1 -12        1.61        1.79      0.79 o 
   0   1 -12       61.20       60.60      3.00 o 
   1   1 -12       15.97       16.67      1.58 o 
   2   1 -12        8.09        6.89      1.25 o 
  -2   2 -12        6.30        6.64      0.97 o 
  -1   2 -12        5.33        5.94      0.72 o 
   0   2 -12        6.50        6.97      1.20 o 
   1   2 -12        4.71        4.26      0.99 o 
   2   2 -12       12.15       12.96      1.62 o 
  -2   3 -12       20.11       21.79      1.21 o 
  -1   3 -12       10.80       11.55      0.87 o 
   0   3 -12        3.36        2.43      0.84 o 
   1   3 -12       35.35       39.52      2.44 o 
   2   3 -12        6.10        7.36      1.32 o 
  -2   4 -12        9.68       12.46      1.07 o 
  -1   4 -12        2.46        2.39      0.53 o 
   0   4 -12       24.08       25.38      1.93 o 
   1   4 -12       10.26        9.77      1.45 o 
   2   4 -12       11.82       10.48      1.50 o 
  -2   5 -12        3.46        3.60      0.60 o 
  -1   5 -12       27.40       25.52      1.29 o 
   0   5 -12        5.65        4.39      1.04 o 
   1   5 -12        2.81        2.21      0.73 o 
  -1   6 -12       14.36       14.91      1.13 o 
   0   6 -12        4.38        2.23      0.81 o 
   0  -5 -11       11.22       13.62      1.57 o 
   1  -5 -11       11.96       14.48      1.61 o 
  -1  -4 -11        5.32        4.84      1.16 o 
   0  -4 -11        4.69        7.34      1.25 o 
   1  -4 -11        5.75        4.62      0.67 o 
   2  -4 -11        2.93        2.08      0.65 o 
  -2  -3 -11        6.17        5.63      1.21 o 
  -1  -3 -11       20.85       18.16      1.75 o 
   0  -3 -11        5.33        5.28      1.10 o 
   1  -3 -11       44.43       46.32      1.70 o 
   2  -3 -11       14.96       15.08      0.99 o 
  -2  -2 -11        2.90        3.90      1.04 o 
  -1  -2 -11        5.62        3.78      1.04 o 
   0  -2 -11        3.71        3.99      0.95 o 
   1  -2 -11        2.48        2.08      0.47 o 
   2  -2 -11       27.85       29.93      2.67 o 
   3  -2 -11        1.72        4.04      0.64 o 
  -2  -1 -11        8.25        6.63      1.27 o 
  -1  -1 -11       52.16       49.72      2.68 o 
   0  -1 -11        0.06        0.40      0.48 o 
   1  -1 -11       16.30       13.77      0.92 o 
   2  -1 -11        1.25        0.57      0.50 o 
   3  -1 -11        0.53        0.73      0.35 o 
  -3   0 -11        2.66        2.84      0.89 o 
  -2   0 -11       47.20       40.49      2.50 o 
  -1   0 -11       56.29       45.63      2.55 o 
   0   0 -11       23.55       22.45      1.75 o 
   1   0 -11       91.01       88.78      2.83 o 
   2   0 -11       26.04       24.00      1.25 o 
   3   0 -11        3.40        3.27      0.78 o 
  -3   1 -11        8.63        9.79      1.47 o 
  -2   1 -11        3.01        2.52      0.86 o 
  -1   1 -11       27.51       24.10      1.86 o 
   0   1 -11       41.85       40.01      2.34 o 
   1   1 -11       60.89       58.71      2.81 o 
   2   1 -11       89.14       86.89      3.57 o 
   3   1 -11        6.14        5.25      1.04 o 
  -3   2 -11       18.11       21.82      1.82 o 
  -2   2 -11        3.75        3.06      0.76 o 
  -1   2 -11       50.12       51.24      1.66 o 
   0   2 -11        1.08        1.66      0.73 o 
   1   2 -11       32.77       32.43      2.08 o 
   2   2 -11       22.91       23.60      1.86 o 
   3   2 -11        8.83        7.87      1.29 o 
  -3   3 -11        0.79        1.60      0.41 o 
  -2   3 -11       19.08       19.21      1.24 o 
  -1   3 -11       51.51       44.92      1.60 o 
   0   3 -11      128.53      123.62      4.18 o 
   1   3 -11       14.73       14.24      1.58 o 
   2   3 -11        2.04        2.68      0.84 o 
  -2   4 -11       12.31       11.73      1.01 o 
  -1   4 -11       25.04       23.33      1.17 o 
   0   4 -11       23.53       19.69      1.01 o 
   1   4 -11       38.77       36.13      2.30 o 
   2   4 -11       17.43       18.68      1.69 o 
  -2   5 -11        7.09        6.99      1.10 o 
  -1   5 -11       19.06       19.55      1.11 o 
   0   5 -11        0.26        0.36      0.33 o 
   1   5 -11        7.27        4.89      1.01 o 
   2   5 -11        0.48       -0.51      0.34 o 
  -2   6 -11       31.03       33.86      2.19 o 
  -1   6 -11        5.93        9.00      1.32 o 
   0   6 -11       32.00       36.04      1.51 o 
   1   6 -11        5.92        5.79      1.11 o 
   0  -6 -10       11.11       12.74      1.52 o 
   1  -6 -10        2.65        2.71      0.80 o 
  -1  -5 -10        0.19        1.06      0.68 o 
   0  -5 -10       15.70       15.08      1.03 o 
   1  -5 -10        5.03        7.66      1.17 o 
   2  -5 -10        2.94        3.24      0.80 o 
  -2  -4 -10        4.28        3.40      0.90 o 
  -1  -4 -10       11.09       14.51      1.61 o 
   0  -4 -10       29.56       29.46      1.31 o 
   1  -4 -10       17.24       16.24      1.01 o 
   2  -4 -10        1.02        2.09      0.68 o 
   3  -4 -10        0.72        0.66      0.48 o 
  -2  -3 -10       27.25       28.84      2.10 o 
  -1  -3 -10        0.27        0.56      0.62 o 
   0  -3 -10       49.69       47.76      1.60 o 
   1  -3 -10       34.28       35.86      1.42 o 
   2  -3 -10        8.85        9.04      0.85 o 
   3  -3 -10        7.69        6.91      1.21 o 
  -3  -2 -10        4.70        4.50      1.06 o 
  -2  -2 -10       40.51       38.01      2.38 o 
  -1  -2 -10       19.21       20.75      1.74 o 
   0  -2 -10        5.31        5.19      0.92 o 
   1  -2 -10       30.08       31.48      1.78 o 
   2  -2 -10       20.59       22.17      1.16 o 
   3  -2 -10       15.35       17.94      1.09 o 
  -3  -1 -10       11.83       15.03      1.75 o 
  -2  -1 -10       15.17       15.39      1.63 o 
  -1  -1 -10        9.84       11.89      1.46 o 
   0  -1 -10      132.47      132.14      2.54 o 
   1  -1 -10       20.74       21.17      1.02 o 
   2  -1 -10        2.82        2.79      0.54 o 
   3  -1 -10        8.44        8.32      0.91 o 
  -3   0 -10        4.59        5.47      1.19 o 
  -2   0 -10       45.36       41.36      2.39 o 
  -1   0 -10       20.56       18.76      1.63 o 
   0   0 -10      184.05      178.23      3.26 o 
   1   0 -10      186.80      192.28      4.20 o 
   2   0 -10       10.47       10.41      1.74 o 
   3   0 -10        5.61        5.75      0.75 o 
  -3   1 -10        0.51        0.10      0.53 o 
  -2   1 -10       11.63       11.67      1.47 o 
  -1   1 -10       97.49       97.70      3.49 o 
   0   1 -10      120.53      118.53      2.26 o 
   1   1 -10      113.58      109.63      3.74 o 
   2   1 -10       27.57       28.74      1.95 o 
   3   1 -10        0.01       -0.04      0.38 o 
  -3   2 -10        9.30        8.96      1.35 o 
  -2   2 -10       37.96       30.69      2.04 o 
  -1   2 -10       37.96       35.08      1.32 o 
   0   2 -10        6.42        5.94      0.56 o 
   1   2 -10       37.82       34.71      2.06 o 
   2   2 -10        1.98        3.16      0.83 o 
   3   2 -10        4.81        4.03      0.90 o 
  -3   3 -10        8.91       10.54      1.01 o 
  -2   3 -10       58.79       56.92      1.87 o 
  -1   3 -10       97.52       89.88      2.20 o 
   0   3 -10       81.64       82.27      3.82 o 
   1   3 -10       24.65       23.86      1.80 o 
   2   3 -10        3.57        3.69      0.93 o 
   3   3 -10        2.39        3.01      0.72 o 
  -3   4 -10       12.14       11.41      1.04 o 
  -2   4 -10        2.67        2.72      0.56 o 
  -1   4 -10       11.15       10.45      1.21 o 
   0   4 -10       36.93       34.29      3.19 o 
   1   4 -10       78.26       73.87      3.14 o 
   2   4 -10        7.58        7.77      1.29 o 
   3   4 -10        0.91        2.14      0.65 o 
  -3   5 -10        5.17        7.34      1.23 o 
  -2   5 -10       15.67       16.02      1.03 o 
  -1   5 -10       29.36       30.89      1.34 o 
   0   5 -10        3.42        3.42      0.56 o 
   1   5 -10        4.11        6.07      1.14 o 
   2   5 -10        6.50        6.12      1.12 o 
  -2   6 -10       25.94       31.55      2.05 o 
  -1   6 -10       11.31       10.07      0.96 o 
   0   6 -10       17.20       17.88      1.05 o 
   1   6 -10        5.66        7.13      1.15 o 
   2   6 -10        3.74        5.13      0.97 o 
  -1   7 -10       20.89       28.02      1.93 o 
   0   7 -10        0.34        1.28      0.57 o 
   1   7 -10        3.75        4.99      1.02 o 
  -1  -6  -9       11.95       12.99      1.56 o 
   0  -6  -9        8.29        8.18      1.21 o 
   1  -6  -9        3.74        4.83      1.05 o 
   2  -6  -9        6.25        4.96      1.03 o 
  -2  -5  -9        2.15        1.51      0.69 o 
  -1  -5  -9       23.69       23.02      1.84 o 
   0  -5  -9       13.92       14.39      1.76 o 
   1  -5  -9        0.59        0.84      0.50 o 
   2  -5  -9        0.16        0.03      0.42 o 
  -2  -4  -9        7.40        7.28      1.27 o 
  -1  -4  -9       41.40       41.46      2.35 o 
   0  -4  -9        8.91        9.35      0.81 o 
   1  -4  -9       13.39       12.11      1.34 o 
   2  -4  -9       11.06       11.97      1.44 o 
   3  -4  -9        3.47        3.11      0.84 o 
  -3  -3  -9       22.73       22.82      1.92 o 
  -2  -3  -9        1.68        1.16      0.63 o 
  -1  -3  -9       23.41       22.63      1.74 o 
   0  -3  -9       72.17       74.54      1.94 o 
   1  -3  -9       42.65       41.81      1.47 o 
   2  -3  -9       27.09       23.36      1.14 o 
   3  -3  -9        3.34        3.77      0.82 o 
  -3  -2  -9       12.50       17.11      1.83 o 
  -2  -2  -9       49.70       46.12      2.52 o 
  -1  -2  -9       97.59       94.87      3.41 o 
   0  -2  -9       13.35       11.45      1.00 o 
   1  -2  -9       71.14       70.56      2.29 o 
   2  -2  -9       22.67       22.66      1.14 o 
   3  -2  -9        2.12        2.25      0.58 o 
  -3  -1  -9        2.38        2.16      0.80 o 
  -2  -1  -9        2.65        2.77      0.83 o 
  -1  -1  -9      336.36      322.65      7.10 o 
   0  -1  -9      197.78      203.50      3.21 o 
   1  -1  -9       19.48       17.16      1.15 o 
   2  -1  -9       25.65       26.68      1.22 o 
   3  -1  -9        5.11        4.58      0.67 o 
  -3   0  -9       25.71       28.12      2.06 o 
  -2   0  -9       47.90       45.73      2.42 o 
  -1   0  -9       58.70       55.69      2.52 o 
   0   0  -9      204.47      201.48      4.24 o 
   1   0  -9       30.28       29.36      1.15 o 
   2   0  -9       39.28       35.77      1.58 o 
   3   0  -9        1.57        1.86      0.48 o 
  -3   1  -9       36.26       36.80      2.26 o 
  -2   1  -9       49.63       49.67      2.45 o 
  -1   1  -9      107.25       98.58      3.38 o 
   0   1  -9        0.04       -0.05      0.19 o 
   1   1  -9        9.29        8.31      1.06 o 
   2   1  -9        1.21        1.26      0.57 o 
   3   1  -9       18.04       21.74      1.76 o 
  -3   2  -9       12.64       16.57      1.57 o 
  -2   2  -9       93.66       91.25      3.37 o 
  -1   2  -9       40.94       42.43      1.39 o 
   0   2  -9       69.38       69.72      1.62 o 
   1   2  -9       34.72       34.30      1.94 o 
   2   2  -9        0.45        0.20      0.35 o 
   3   2  -9        0.52        0.49      0.45 o 
  -3   3  -9       16.42       18.51      1.17 o 
  -2   3  -9        7.11        6.53      0.75 o 
  -1   3  -9      110.81      107.67      3.90 o 
   0   3  -9      128.98      127.24      2.50 o 
   1   3  -9        0.15        0.23      0.36 o 
   2   3  -9       20.37       22.28      1.71 o 
   3   3  -9        4.72        3.76      0.82 o 
  -3   4  -9       13.64       15.59      1.05 o 
  -2   4  -9       13.86       14.31      1.00 o 
  -1   4  -9        2.83        2.68      0.47 o 
   0   4  -9      117.19      112.92      2.34 o 
   1   4  -9       39.66       41.39      1.93 o 
   2   4  -9        0.80        2.41      0.75 o 
   3   4  -9        3.20        3.51      0.91 o 
  -3   5  -9        2.75        2.54      0.64 o 
  -2   5  -9       39.86       38.50      1.52 o 
  -1   5  -9        4.00        5.04      0.64 o 
   0   5  -9        7.15        7.55      0.72 o 
   1   5  -9        3.68        4.21      0.59 o 
   2   5  -9        5.65        6.89      1.21 o 
  -2   6  -9        2.84        4.05      0.93 o 
  -1   6  -9       70.82       70.78      3.59 o 
   0   6  -9        8.21        9.59      1.97 o 
   1   6  -9       15.55       16.36      1.72 o 
   2   6  -9        6.17        5.72      1.07 o 
  -2   7  -9       29.12       34.26      2.27 o 
  -1   7  -9       16.63       17.79      1.55 o 
   0   7  -9       15.97       15.19      1.38 o 
   1   7  -9        6.57        7.65      0.81 o 
   0   8  -9       15.57       17.75      1.55 o 
   0  -7  -8        5.98        8.22      1.30 o 
   1  -7  -8       10.49       13.53      1.65 o 
  -1  -6  -8        8.61        9.99      1.96 o 
   0  -6  -8        2.50        2.82      0.84 o 
   1  -6  -8        2.33        1.82      0.63 o 
   2  -6  -8        8.82        9.40      1.42 o 
  -2  -5  -8        2.72        2.06      0.72 o 
  -1  -5  -8        4.34        5.68      0.72 o 
   0  -5  -8       13.18       12.41      0.93 o 
   1  -5  -8       15.41       13.12      1.45 o 
   2  -5  -8        2.95        5.15      1.01 o 
   3  -5  -8        2.95        4.11      0.94 o 
  -2  -4  -8       28.72       28.96      2.02 o 
  -1  -4  -8       20.45       18.69      1.02 o 
   0  -4  -8       32.47       28.89      1.20 o 
   1  -4  -8       43.63       40.54      1.43 o 
   2  -4  -8        9.83        9.59      0.78 o 
   3  -4  -8        0.33        2.43      0.68 o 
  -3  -3  -8       11.65       13.98      1.69 o 
  -2  -3  -8       17.46       17.05      1.53 o 
  -1  -3  -8       54.11       54.93      2.31 o 
   0  -3  -8      175.18      173.47      3.06 o 
   1  -3  -8       12.27       11.83      0.80 o 
   2  -3  -8       16.81       17.66      1.29 o 
   3  -3  -8        2.76        2.81      0.49 o 
  -3  -2  -8       10.24       10.22      1.45 o 
  -2  -2  -8       69.67       61.35      2.79 o 
  -1  -2  -8       31.04       31.19      1.06 o 
   0  -2  -8       21.14       20.68      1.08 o 
   1  -2  -8       81.10       80.36      1.91 o 
   2  -2  -8       25.52       25.66      1.13 o 
   3  -2  -8        8.47        8.10      0.82 o 
   4  -2  -8        2.81        2.25      0.47 o 
  -3  -1  -8        4.63        5.46      1.09 o 
  -2  -1  -8      124.66      122.21      3.93 o 
  -1  -1  -8       37.80       35.63      0.98 o 
   0  -1  -8        5.13        5.43      1.08 o 
   1  -1  -8       37.36       38.34      1.25 o 
   2  -1  -8       15.46       14.03      0.86 o 
   3  -1  -8       10.43       10.29      0.91 o 
   4  -1  -8        1.37        1.11      0.37 o 
  -3   0  -8       26.46       27.92      1.95 o 
  -2   0  -8       36.81       33.35      1.95 o 
  -1   0  -8      100.43      103.71      3.31 o 
   0   0  -8       22.89       21.32      0.82 o 
   1   0  -8       88.66       84.00      1.92 o 
   2   0  -8       47.86       47.17      1.56 o 
   3   0  -8        4.16        4.19      0.66 o 
   4   0  -8        1.83        2.57      0.68 o 
  -4   1  -8        9.79       13.52      1.62 o 
  -3   1  -8        0.94        1.00      0.63 o 
  -2   1  -8       49.43       46.04      2.27 o 
  -1   1  -8       54.80       48.12      2.16 o 
   0   1  -8       26.95       23.77      0.83 o 
   1   1  -8       15.36       15.40      1.21 o 
   2   1  -8        7.50        8.63      1.10 o 
   3   1  -8        2.75        3.00      0.75 o 
   4   1  -8        1.43        1.41      0.63 o 
  -4   2  -8        2.75        3.85      0.95 o 
  -3   2  -8       23.65       20.52      1.68 o 
  -2   2  -8      160.52      154.57      4.30 o 
  -1   2  -8       20.38       19.71      0.94 o 
   0   2  -8      153.14      154.58      2.53 o 
   1   2  -8        0.64        0.59      0.19 o 
   2   2  -8       14.89       12.16      1.29 o 
   3   2  -8        1.69        1.85      0.64 o 
   4   2  -8        0.76       -0.37      0.36 o 
  -4   3  -8        0.42       -0.09      0.26 o 
  -3   3  -8        5.18        6.23      0.79 o 
  -2   3  -8       51.34       48.19      4.16 o 
  -1   3  -8      331.75      328.60      4.69 o 
   0   3  -8       47.74       47.30      1.31 o 
   1   3  -8       95.82       93.34      1.87 o 
   2   3  -8       11.89       10.28      1.30 o 
   3   3  -8        3.84        4.51      0.98 o 
  -3   4  -8        5.53        5.91      0.76 o 
  -2   4  -8        0.63        0.32      0.30 o 
  -1   4  -8       46.88       43.94      1.40 o 
   0   4  -8       83.03       83.55      1.91 o 
   1   4  -8       34.68       36.04      1.22 o 
   2   4  -8        0.25        0.05      0.37 o 
   3   4  -8       15.33       13.41      1.60 o 
  -3   5  -8        6.33        8.91      1.35 o 
  -2   5  -8       61.38       64.64      1.87 o 
  -1   5  -8        2.20        2.04      0.53 o 
   0   5  -8       79.62       80.69      1.99 o 
   1   5  -8       14.91       13.75      0.87 o 
   2   5  -8        8.91       10.83      1.36 o 
   3   5  -8        5.74        5.09      1.05 o 
  -3   6  -8       10.41       11.36      1.56 o 
  -2   6  -8        9.51        8.75      1.25 o 
  -1   6  -8       11.09       10.91      0.84 o 
   0   6  -8       20.57       20.19      1.05 o 
   1   6  -8       71.95       79.18      2.13 o 
   2   6  -8        1.96        2.01      0.78 o 
  -2   7  -8       14.08       15.72      1.45 o 
  -1   7  -8        0.72        0.38      0.43 o 
   0   7  -8        8.63       11.14      1.35 o 
   1   7  -8       26.20       28.88      1.33 o 
   2   7  -8        9.12        9.03      1.33 o 
  -1   8  -8       17.38       15.20      1.67 o 
   0   8  -8        4.04        4.34      0.90 o 
  -1  -7  -7        0.99        1.21      0.68 o 
   0  -7  -7        5.76        6.55      1.22 o 
   1  -7  -7       11.63       12.16      1.52 o 
   2  -7  -7        3.60        4.08      0.90 o 
  -2  -6  -7        1.19        1.12      0.60 o 
  -1  -6  -7        1.28        1.13      0.49 o 
   0  -6  -7        3.34        4.50      0.97 o 
   1  -6  -7       14.05       13.80      1.53 o 
   2  -6  -7       11.13       14.06      1.61 o 
   3  -6  -7        0.59        2.15      0.62 o 
  -2  -5  -7        3.07        2.85      0.78 o 
  -1  -5  -7       11.03       11.59      0.89 o 
   0  -5  -7       13.02       12.01      0.85 o 
   1  -5  -7        2.28        2.71      0.80 o 
   2  -5  -7        0.86        0.40      0.49 o 
   3  -5  -7        1.05        1.80      0.63 o 
  -3  -4  -7        2.31        2.35      0.72 o 
  -2  -4  -7       30.16       27.82      1.90 o 
  -1  -4  -7       48.11       46.94      1.82 o 
   0  -4  -7       20.35       19.13      0.96 o 
   1  -4  -7        6.43        7.01      0.65 o 
   2  -4  -7       20.40       19.06      0.95 o 
   3  -4  -7        3.74        4.09      0.89 o 
  -3  -3  -7       17.35       20.11      1.69 o 
  -2  -3  -7       26.38       29.36      1.89 o 
  -1  -3  -7      151.02      148.37      2.69 o 
   0  -3  -7       13.59       11.64      0.74 o 
   1  -3  -7       52.68       49.97      1.45 o 
   2  -3  -7        7.23        8.40      0.68 o 
   3  -3  -7        5.62        5.85      0.66 o 
   4  -3  -7        0.38        1.15      0.48 o 
  -3  -2  -7       12.16       12.28      1.48 o 
  -2  -2  -7       19.79       19.32      1.48 o 
  -1  -2  -7       45.72       44.81      1.22 o 
   0  -2  -7      142.93      142.27      2.46 o 
   1  -2  -7       67.46       65.66      1.63 o 
   2  -2  -7       15.65       14.88      0.83 o 
   3  -2  -7       15.06       14.17      0.99 o 
   4  -2  -7        2.58        2.05      0.45 o 
  -4  -1  -7        2.74        4.36      0.96 o 
  -3  -1  -7       20.36       22.20      1.70 o 
  -2  -1  -7       58.68       52.58      2.38 o 
  -1  -1  -7      139.71      145.65      2.23 o 
   0  -1  -7      296.45      302.09      4.02 o 
   1  -1  -7       79.12       78.29      1.75 o 
   2  -1  -7       34.70       30.04      1.16 o 
   3  -1  -7        5.31        5.83      0.83 o 
   4  -1  -7        8.46        9.20      1.07 o 
  -4   0  -7        5.19        6.32      1.21 o 
  -3   0  -7       24.68       25.56      1.81 o 
  -2   0  -7       10.56       10.17      1.15 o 
  -1   0  -7      139.39      138.48      3.67 o 
   0   0  -7      210.10      225.24      3.11 o 
   1   0  -7      190.83      182.77      2.92 o 
   2   0  -7        4.04        4.34      0.55 o 
   3   0  -7       15.29       15.36      0.98 o 
   4   0  -7        1.08        0.32      0.48 o 
  -4   1  -7        3.33        4.16      1.01 o 
  -3   1  -7        2.76        2.18      0.74 o 
  -2   1  -7       27.74       27.98      1.64 o 
  -1   1  -7       81.24       87.61      2.83 o 
   0   1  -7        9.55        7.36      0.61 o 
   1   1  -7       60.31       54.44      2.13 o 
   2   1  -7       82.99       81.10      2.89 o 
   3   1  -7        6.69        5.87      1.03 o 
   4   1  -7        2.77        3.89      0.83 o 
  -4   2  -7        3.21        3.59      0.92 o 
  -3   2  -7       94.52       93.02      3.31 o 
  -2   2  -7        7.54        7.31      0.99 o 
  -1   2  -7       98.61      103.56      2.06 o 
   0   2  -7       51.78       53.29      1.27 o 
   1   2  -7       21.76       22.19      0.79 o 
   2   2  -7       27.79       25.02      1.59 o 
   3   2  -7        1.50        1.50      0.56 o 
   4   2  -7        0.15        0.30      0.40 o 
  -4   3  -7        2.62        2.86      1.21 o 
  -3   3  -7       11.09       12.01      0.94 o 
  -2   3  -7      166.18      162.70      5.24 o 
  -1   3  -7      172.02      176.64      5.69 o 
   0   3  -7       40.72       40.09      1.15 o 
   1   3  -7       88.48       87.94      1.75 o 
   2   3  -7       41.59       45.94      2.29 o 
   3   3  -7        4.42        5.00      1.00 o 
  -4   4  -7        8.73        8.17      1.32 o 
  -3   4  -7       18.81       18.83      1.07 o 
  -2   4  -7       19.38       22.11      1.94 o 
  -1   4  -7       24.25       22.58      1.45 o 
   0   4  -7       95.04       92.43      1.96 o 
   1   4  -7       11.89       12.20      0.72 o 
   2   4  -7       87.72       81.01      1.89 o 
   3   4  -7        2.35        2.34      0.74 o 
  -3   5  -7       42.30       45.99      2.50 o 
  -2   5  -7       21.97       22.63      1.07 o 
  -1   5  -7      173.73      171.51      2.97 o 
   0   5  -7       14.27       14.25      0.79 o 
   1   5  -7       24.13       23.45      1.03 o 
   2   5  -7        5.37        4.90      0.59 o 
   3   5  -7        7.76        7.91      1.29 o 
  -3   6  -7        3.07        2.96      0.73 o 
  -2   6  -7       28.28       29.94      1.91 o 
  -1   6  -7       71.56       73.76      2.87 o 
   0   6  -7      289.06      291.32      4.40 o 
   1   6  -7        1.76        1.79      0.44 o 
   2   6  -7        1.58        1.49      0.40 o 
  -3   7  -7        8.92       10.08      1.52 o 
  -2   7  -7       17.74       16.84      1.53 o 
  -1   7  -7       10.86        9.68      1.30 o 
   0   7  -7       29.83       28.18      1.85 o 
   1   7  -7       51.86       49.70      1.74 o 
   2   7  -7        4.70        5.52      0.72 o 
  -2   8  -7        7.97        7.00      1.25 o 
  -1   8  -7       17.30       16.35      1.49 o 
   0   8  -7        0.71        0.24      0.35 o 
   1   8  -7        0.21        0.48      0.38 o 
   0  -8  -6        6.29        9.59      1.46 o 
   1  -8  -6        3.37        6.56      1.17 o 
  -1  -7  -6        5.40        7.39      1.28 o 
   0  -7  -6       26.54       26.43      1.93 o 
   1  -7  -6        7.51        6.51      1.17 o 
   2  -7  -6        2.19        3.74      0.86 o 
  -2  -6  -6        0.20        0.83      0.39 o 
  -1  -6  -6        8.69        9.74      1.60 o 
   0  -6  -6        7.20        6.28      1.09 o 
   1  -6  -6       17.16       15.85      1.48 o 
   2  -6  -6        1.15        2.55      0.73 o 
   3  -6  -6        0.82        0.99      0.59 o 
  -3  -5  -6        2.10        0.85      0.52 o 
  -2  -5  -6       12.02       15.25      0.99 o 
  -1  -5  -6       11.90       11.97      0.83 o 
   0  -5  -6       21.63       21.65      1.03 o 
   1  -5  -6       33.50       35.97      1.24 o 
   2  -5  -6       17.64       19.11      1.58 o 
   3  -5  -6        4.12        4.94      1.06 o 
  -3  -4  -6       21.52       22.46      1.75 o 
  -2  -4  -6       34.31       34.38      1.35 o 
  -1  -4  -6       11.95       12.86      0.78 o 
   0  -4  -6       98.99       96.42      2.07 o 
   1  -4  -6       25.89       21.90      1.04 o 
   2  -4  -6       21.68       23.44      0.97 o 
   3  -4  -6        3.79        3.49      0.85 o 
   4  -4  -6        6.93        8.24      1.27 o 
  -3  -3  -6        4.07        4.69      0.97 o 
  -2  -3  -6       26.21       28.78      1.14 o 
  -1  -3  -6      131.50      137.60      2.49 o 
   0  -3  -6        7.50        7.73      0.60 o 
   1  -3  -6       56.75       62.58      1.55 o 
   2  -3  -6       24.45       26.74      1.04 o 
   3  -3  -6        2.07        1.83      0.39 o 
   4  -3  -6        9.74       11.39      1.42 o 
  -4  -2  -6        4.88        4.69      1.00 o 
  -3  -2  -6       12.06       10.34      1.34 o 
  -2  -2  -6       63.04       62.44      2.92 o 
  -1  -2  -6       10.74       11.93      0.62 o 
   0  -2  -6      133.39      126.49      2.20 o 
   1  -2  -6       65.91       66.27      3.19 o 
   2  -2  -6       90.16       88.95      1.99 o 
   3  -2  -6       35.39       35.46      1.34 o 
   4  -2  -6        1.88        1.85      0.61 o 
  -4  -1  -6        2.23        2.12      0.72 o 
  -3  -1  -6       27.65       29.23      1.90 o 
  -2  -1  -6       50.21       51.67      1.21 o 
  -1  -1  -6      139.55      138.45      2.10 o 
   0  -1  -6      102.97       99.49      1.75 o 
   1  -1  -6       52.92       54.19      1.35 o 
   2  -1  -6      124.71      131.35      2.51 o 
   3  -1  -6       27.34       26.61      1.18 o 
   4  -1  -6        2.69        3.51      0.94 o 
  -4   0  -6        8.36       11.41      1.51 o 
  -3   0  -6        8.52        9.03      1.20 o 
  -2   0  -6      107.71      102.03      3.16 o 
  -1   0  -6       56.59       67.51      2.24 o 
   0   0  -6      199.08      213.60      2.86 o 
   1   0  -6      188.12      184.63      2.83 o 
   2   0  -6       26.93       24.52      1.76 o 
   3   0  -6       17.05       19.35      1.04 o 
   4   0  -6        1.60        1.08      0.58 o 
  -4   1  -6        6.21        7.11      1.18 o 
  -3   1  -6        7.52        7.57      1.06 o 
  -2   1  -6      213.26      215.19      4.88 o 
  -1   1  -6      163.09      154.91      3.71 o 
   0   1  -6       97.26      108.69      1.74 o 
   1   1  -6       82.02       85.13      2.61 o 
   2   1  -6       23.89       21.83      1.37 o 
   3   1  -6        0.10       -0.47      0.31 o 
   4   1  -6        3.73        3.35      0.81 o 
  -4   2  -6       32.21       31.44      2.02 o 
  -3   2  -6       41.95       41.42      2.07 o 
  -2   2  -6       13.09       12.34      1.10 o 
  -1   2  -6      189.68      180.09      4.11 o 
   0   2  -6      223.20      249.03      3.23 o 
   1   2  -6      180.20      173.33      3.40 o 
   2   2  -6       17.28       15.72      0.71 o 
   3   2  -6        8.08        8.45      1.18 o 
   4   2  -6        0.80        0.48      0.40 o 
  -4   3  -6        8.98        9.03      0.92 o 
  -3   3  -6       79.25       79.02      2.07 o 
  -2   3  -6      223.51      231.21      6.08 o 
  -1   3  -6       25.62       23.59      0.98 o 
   0   3  -6      140.96      138.46      2.26 o 
   1   3  -6      201.86      208.70      3.01 o 
   2   3  -6       27.88       29.14      0.98 o 
   3   3  -6        0.91        1.43      0.62 o 
   4   3  -6        0.20        0.57      0.40 o 
  -4   4  -6        2.14        1.78      0.63 o 
  -3   4  -6       33.42       35.48      1.39 o 
  -2   4  -6      184.62      184.49      3.15 o 
  -1   4  -6      148.95      149.97      2.56 o 
   0   4  -6      176.08      176.79      2.80 o 
   1   4  -6       99.09       99.90      2.02 o 
   2   4  -6       22.13       21.65      0.95 o 
   3   4  -6        6.36        5.19      1.03 o 
  -4   5  -6        3.40        4.17      0.83 o 
  -3   5  -6        9.10        9.47      1.28 o 
  -2   5  -6       95.82       98.99      7.89 o 
  -1   5  -6      347.58      356.49      4.74 o 
   0   5  -6        9.91        8.24      0.62 o 
   1   5  -6       49.29       49.58      2.08 o 
   2   5  -6        3.50        3.03      0.55 o 
   3   5  -6        3.66        3.13      0.78 o 
  -3   6  -6        4.76        6.10      1.09 o 
  -2   6  -6       30.27       30.25      1.89 o 
  -1   6  -6       93.89       81.93      3.03 o 
   0   6  -6       22.22       22.17      1.03 o 
   1   6  -6       14.89       16.50      0.93 o 
   2   6  -6        3.38        3.83      0.79 o 
   3   6  -6        0.25        0.79      0.52 o 
  -3   7  -6       11.79       12.75      1.62 o 
  -2   7  -6        2.29        1.64      0.59 o 
  -1   7  -6        5.63        4.13      0.91 o 
   0   7  -6       10.47        9.95      1.27 o 
   1   7  -6        8.08        7.03      0.78 o 
   2   7  -6        6.06        4.72      0.66 o 
  -2   8  -6        3.73        3.40      0.90 o 
  -1   8  -6       12.37       10.35      1.41 o 
   0   8  -6        0.15        0.28      0.39 o 
   1   8  -6        6.92        8.90      1.30 o 
   0  -8  -5        8.52       11.70      1.56 o 
   1  -8  -5        2.68        2.27      0.72 o 
   2  -8  -5        7.25        9.39      1.42 o 
  -2  -7  -5        1.42        2.09      0.52 o 
  -1  -7  -5        4.81        4.59      1.05 o 
   0  -7  -5       13.99       13.09      1.55 o 
   1  -7  -5        2.77        2.35      0.75 o 
   2  -7  -5        1.28        2.45      0.80 o 
   3  -7  -5        1.35        2.07      0.71 o 
  -2  -6  -5        1.44        1.38      0.48 o 
  -1  -6  -5        5.22        5.30      0.70 o 
   0  -6  -5       18.50       19.14      1.02 o 
   1  -6  -5       26.01       26.71      1.87 o 
   2  -6  -5        1.41        0.73      0.57 o 
   3  -6  -5        3.54        5.53      1.08 o 
  -3  -5  -5        5.65        6.44      1.12 o 
  -2  -5  -5        6.93        8.21      1.09 o 
  -1  -5  -5       22.39       22.83      1.07 o 
   0  -5  -5       23.91       23.53      1.03 o 
   1  -5  -5       26.82       25.35      0.94 o 
   2  -5  -5       10.45       10.34      1.31 o 
   3  -5  -5       19.41       21.31      1.74 o 
   4  -5  -5        5.96        6.19      1.07 o 
  -3  -4  -5       14.38       14.16      1.56 o 
  -2  -4  -5       19.97       21.21      1.07 o 
  -1  -4  -5       26.47       24.00      1.00 o 
   0  -4  -5        1.48        1.40      0.35 o 
   1  -4  -5       43.23       44.31      1.23 o 
   2  -4  -5       14.80       17.74      0.78 o 
   3  -4  -5       70.29       69.10      3.03 o 
   4  -4  -5       14.78       17.36      1.48 o 
  -3  -3  -5        1.05        1.34      0.58 o 
  -2  -3  -5       90.52       93.91      2.09 o 
  -1  -3  -5        0.23        0.66      0.26 o 
   0  -3  -5       44.86       43.32      1.20 o 
   1  -3  -5      142.49      154.16      3.25 o 
   2  -3  -5       39.68       36.09      1.15 o 
   3  -3  -5       14.69       18.18      1.50 o 
   4  -3  -5       18.65       19.80      1.70 o 
  -4  -2  -5        5.99        6.22      1.20 o 
  -3  -2  -5       29.55       29.33      1.90 o 
  -2  -2  -5       12.03       11.73      0.69 o 
  -1  -2  -5       99.18       96.21      1.79 o 
   0  -2  -5      363.76      397.43      8.81 o 
   1  -2  -5      329.34      368.13      4.58 o 
   2  -2  -5       84.68       84.29      2.54 o 
   3  -2  -5        8.14        8.17      0.70 o 
   4  -2  -5        0.92        1.58      0.54 o 
  -4  -1  -5        2.92        1.85      0.67 o 
  -3  -1  -5       28.14       27.87      1.81 o 
  -2  -1  -5       51.48       50.34      1.20 o 
  -1  -1  -5      691.68      718.15      7.48 o 
   0  -1  -5      156.21      170.21      2.70 o 
   1  -1  -5      417.87      449.23     11.66 o 
   2  -1  -5      121.70      131.80      4.98 o 
   3  -1  -5       15.22       14.90      0.86 o 
   4  -1  -5        0.67        0.36      0.28 o 
  -4   0  -5        2.34        3.48      0.86 o 
  -3   0  -5       22.85       22.92      1.57 o 
  -2   0  -5       20.04       23.49      1.39 o 
  -1   0  -5       68.80       76.47      2.31 o 
   0   0  -5      429.95      461.44      5.08 o 
   1   0  -5       45.40       45.48      1.16 o 
   2   0  -5       44.89       47.98      2.50 o 
   3   0  -5       43.74       41.71      1.46 o 
   4   0  -5        2.21        2.11      0.69 o 
  -4   1  -5        0.16       -0.20      0.37 o 
  -3   1  -5       34.19       31.82      1.78 o 
  -2   1  -5       29.24       30.50      1.51 o 
  -1   1  -5      315.94      334.74      5.97 o 
   0   1  -5      247.06      257.33      6.10 o 
   1   1  -5      231.45      241.67      4.82 o 
   2   1  -5       25.76       26.01      1.24 o 
   3   1  -5        4.41        5.33      0.91 o 
   4   1  -5       24.90       24.04      1.82 o 
  -4   2  -5        5.23        7.75      1.17 o 
  -3   2  -5       16.38       15.38      1.21 o 
  -2   2  -5       13.85       13.57      1.02 o 
  -1   2  -5      445.14      487.07      5.58 o 
   0   2  -5      466.13      496.90      5.36 o 
   1   2  -5      149.92      154.67      2.21 o 
   2   2  -5       25.18       26.64      0.83 o 
   3   2  -5        0.74        0.58      0.40 o 
   4   2  -5        6.29        4.70      0.97 o 
  -4   3  -5       46.06       42.47      1.94 o 
  -3   3  -5       36.98       34.57      1.31 o 
  -2   3  -5       63.50       61.20      3.14 o 
  -1   3  -5       49.03       52.05      1.27 o 
   0   3  -5      313.02      327.25      4.00 o 
   1   3  -5        0.12        0.49      0.19 o 
   2   3  -5        6.56        6.05      0.51 o 
   3   3  -5        1.69        1.51      0.35 o 
   4   3  -5        0.78        1.97      0.70 o 
  -4   4  -5        4.76        6.33      1.13 o 
  -3   4  -5      151.64      152.83      2.94 o 
  -2   4  -5      170.38      167.64      2.85 o 
  -1   4  -5      107.32      106.57      1.98 o 
   0   4  -5       44.44       46.71      1.23 o 
   1   4  -5      144.19      141.67      2.47 o 
   2   4  -5       26.91       24.70      1.23 o 
   3   4  -5        3.79        4.51      0.78 o 
  -4   5  -5        6.45        7.75      1.25 o 
  -3   5  -5       15.53       15.91      1.41 o 
  -2   5  -5      246.71      243.92      5.63 o 
  -1   5  -5       52.93       52.58      2.02 o 
   0   5  -5       52.07       50.72      1.37 o 
   1   5  -5       10.71        9.32      0.69 o 
   2   5  -5       35.01       37.28      1.35 o 
   3   5  -5        7.28        6.92      0.74 o 
  -3   6  -5        8.78       10.93      1.41 o 
  -2   6  -5        0.71        0.56      0.42 o 
  -1   6  -5       61.11       56.53      2.43 o 
   0   6  -5       65.96       66.58      1.68 o 
   1   6  -5       19.26       17.86      1.37 o 
   2   6  -5        7.29        8.60      0.93 o 
   3   6  -5        0.31        0.83      0.60 o 
  -3   7  -5        8.89        8.76      1.36 o 
  -2   7  -5        1.27        1.74      0.61 o 
  -1   7  -5       12.66       14.29      1.32 o 
   0   7  -5        5.71        6.01      1.03 o 
   1   7  -5        9.55       10.19      0.88 o 
   2   7  -5        0.11       -0.29      0.41 o 
  -2   8  -5       24.82       24.81      1.89 o 
  -1   8  -5        1.42        0.68      0.51 o 
   0   8  -5       11.69       10.53      1.38 o 
   1   8  -5        5.21        8.23      1.24 o 
  -1   9  -5       11.09       10.64      1.51 o 
   0   9  -5        1.68        2.96      0.83 o 
  -1  -8  -4        8.08        9.02      1.48 o 
   0  -8  -4        2.79        3.84      0.92 o 
   1  -8  -4        4.51        4.17      0.94 o 
   2  -8  -4        8.11       11.18      1.49 o 
  -2  -7  -4        0.74        1.33      0.49 o 
  -1  -7  -4       40.74       42.97      2.50 o 
   0  -7  -4       12.74       12.19      1.48 o 
   1  -7  -4        1.43        1.46      0.65 o 
   2  -7  -4        0.48        1.36      0.63 o 
   3  -7  -4        0.61        0.32      0.43 o 
  -2  -6  -4        8.84       12.01      0.99 o 
  -1  -6  -4        1.23        1.80      0.45 o 
   0  -6  -4       58.01       53.84      1.59 o 
   1  -6  -4       72.04       65.75      2.87 o 
   2  -6  -4       30.22       26.87      1.89 o 
   3  -6  -4       17.81       22.12      1.79 o 
  -3  -5  -4        6.77        9.05      0.93 o 
  -2  -5  -4        1.29        1.33      0.42 o 
  -1  -5  -4       14.40       14.00      0.82 o 
   0  -5  -4       27.84       29.33      1.55 o 
   1  -5  -4        8.50        8.35      0.73 o 
   2  -5  -4      197.55      195.27      5.24 o 
   3  -5  -4       36.41       31.12      2.07 o 
   4  -5  -4       10.07       10.27      1.40 o 
  -3  -4  -4        9.99       10.58      0.94 o 
  -2  -4  -4        4.54        5.79      0.67 o 
  -1  -4  -4      108.43      106.50      3.28 o 
   0  -4  -4       31.58       28.55      0.99 o 
   1  -4  -4       73.24       72.18      1.50 o 
   2  -4  -4       25.00       23.70      1.17 o 
   3  -4  -4       50.70       51.47      2.53 o 
   4  -4  -4        2.37        2.40      0.73 o 
  -4  -3  -4        0.47        0.21      0.37 o 
  -3  -3  -4        6.05        7.08      0.76 o 
  -2  -3  -4       36.28       34.35      1.21 o 
  -1  -3  -4       86.74       87.94      2.55 o 
   0  -3  -4      763.23      849.28     20.58 o 
   1  -3  -4       38.14       45.13      1.11 o 
   2  -3  -4       14.95       15.59      0.68 o 
   3  -3  -4        0.81        0.53      0.59 o 
   4  -3  -4        2.66        4.43      0.90 o 
  -4  -2  -4       11.19       12.68      1.54 o 
  -3  -2  -4       21.89       23.93      1.06 o 
  -2  -2  -4       24.45       22.70      1.32 o 
  -1  -2  -4      264.64      271.56      3.50 o 
   0  -2  -4      315.27      356.05      4.18 o 
   1  -2  -4      379.50      400.01      4.70 o 
   2  -2  -4      148.99      155.43      2.62 o 
   3  -2  -4        2.90        3.76      0.49 o 
   4  -2  -4        0.51       -0.02      0.30 o 
  -4  -1  -4       18.84       21.02      1.72 o 
  -3  -1  -4       44.88       43.41      1.31 o 
  -2  -1  -4      208.04      217.71      3.05 o 
  -1  -1  -4       55.72       52.49      1.06 o 
   0  -1  -4       77.72       82.39      1.38 o 
   1  -1  -4        4.29        5.68      0.41 o 
   2  -1  -4       15.72       12.79      0.68 o 
   3  -1  -4       18.04       20.27      1.04 o 
   4  -1  -4        1.07        1.13      0.36 o 
  -4   0  -4        1.60        1.08      0.58 o 
  -3   0  -4       11.15       11.88      1.13 o 
  -2   0  -4      184.55      182.63      2.48 o 
  -1   0  -4      150.34      157.77      3.35 o 
   0   0  -4     1281.05     1312.14     12.80 o 
   1   0  -4       50.52       54.64      1.21 o 
   2   0  -4      183.44      176.30      2.00 o 
   3   0  -4       15.51       14.81      0.61 o 
   4   0  -4        0.25       -0.07      0.39 o 
  -4   1  -4        3.42        4.01      0.92 o 
  -3   1  -4       42.07       42.55      1.98 o 
  -2   1  -4       22.05       25.31      0.64 o 
  -1   1  -4      571.50      596.65      9.27 o 
   0   1  -4      106.83      115.71      2.91 o 
   1   1  -4      119.47      119.58      1.60 o 
   2   1  -4       11.78       10.86      0.48 o 
   3   1  -4      105.19      105.08      2.07 o 
   4   1  -4       12.61       11.30      1.41 o 
  -4   2  -4       34.95       35.59      2.01 o 
  -3   2  -4        2.06        2.66      0.61 o 
  -2   2  -4      442.40      437.85      7.46 o 
  -1   2  -4        2.42        2.24      0.32 o 
   0   2  -4      303.71      316.69      4.06 o 
   1   2  -4      147.18      140.72      2.02 o 
   2   2  -4       31.92       32.84      0.94 o 
   3   2  -4       12.57       12.51      1.14 o 
   4   2  -4       15.65       13.02      1.56 o 
  -4   3  -4       12.05       11.71      0.92 o 
  -3   3  -4      108.23      110.92      2.33 o 
  -2   3  -4       31.53       32.55      1.05 o 
  -1   3  -4      429.10      428.62      4.91 o 
   0   3  -4      433.59      469.09      7.54 o 
   1   3  -4       49.62       50.22      1.20 o 
   2   3  -4       37.81       36.78      1.12 o 
   3   3  -4        0.53        0.76      0.26 o 
   4   3  -4        1.89        1.79      0.61 o 
  -4   4  -4       13.71       16.42      1.49 o 
  -3   4  -4       11.74       13.73      1.27 o 
  -2   4  -4        1.06        1.17      0.47 o 
  -1   4  -4      127.80      122.17      2.02 o 
   0   4  -4       61.83       64.04      1.41 o 
   1   4  -4      242.86      236.03      3.39 o 
   2   4  -4       22.18       22.09      0.95 o 
   3   4  -4        4.09        4.73      0.59 o 
   4   4  -4        2.00        2.46      0.69 o 
  -4   5  -4        3.17        2.93      0.74 o 
  -3   5  -4       19.11       18.06      1.49 o 
  -2   5  -4       65.42       61.33      2.46 o 
  -1   5  -4       28.56       26.55      1.52 o 
   0   5  -4      112.58      108.76      2.08 o 
   1   5  -4        9.05        8.45      0.87 o 
   2   5  -4       24.88       24.60      1.09 o 
   3   5  -4        2.60        2.81      0.55 o 
  -3   6  -4        1.00        1.54      0.57 o 
  -2   6  -4        7.27        5.20      0.95 o 
  -1   6  -4       26.56       22.32      1.50 o 
   0   6  -4        3.28        4.33      0.49 o 
   1   6  -4       10.36       10.52      0.76 o 
   2   6  -4        5.82        6.19      0.72 o 
   3   6  -4        1.23        0.53      0.33 o 
  -3   7  -4        1.97        1.09      0.51 o 
  -2   7  -4        9.87       10.77      1.37 o 
  -1   7  -4        8.59        7.64      1.16 o 
   0   7  -4       13.20       12.87      1.37 o 
   1   7  -4       12.20       15.13      0.91 o 
   2   7  -4       10.37       10.85      0.96 o 
  -2   8  -4        9.55        8.74      1.36 o 
  -1   8  -4        5.72        5.48      1.10 o 
   0   8  -4       22.40       20.10      1.65 o 
   1   8  -4        3.12        3.08      0.81 o 
  -1   9  -4       10.01       10.75      1.49 o 
   0   9  -4        1.85        3.44      0.89 o 
  -1  -8  -3        9.07        8.67      1.45 o 
   0  -8  -3        0.35        0.07      0.48 o 
   1  -8  -3        4.55        5.12      1.07 o 
   2  -8  -3        1.95        1.91      0.62 o 
  -2  -7  -3        9.85       10.07      0.98 o 
  -1  -7  -3        7.88        8.27      0.80 o 
   0  -7  -3       21.96       21.43      1.79 o 
   1  -7  -3       23.54       26.39      1.89 o 
   2  -7  -3        6.21        6.76      1.16 o 
   3  -7  -3        1.40        2.03      0.61 o 
  -3  -6  -3        0.03        0.39      0.32 o 
  -2  -6  -3        1.86        1.88      0.45 o 
  -1  -6  -3        0.78        0.81      0.35 o 
   0  -6  -3       84.78       86.92      3.25 o 
   1  -6  -3      144.08      136.67      4.22 o 
   2  -6  -3       51.24       53.12      2.59 o 
   3  -6  -3       14.69       16.03      1.52 o 
  -3  -5  -3        0.14        0.15      0.31 o 
  -2  -5  -3        6.75        7.24      0.76 o 
  -1  -5  -3       36.01       35.98      1.29 o 
   0  -5  -3       13.83       11.88      0.69 o 
   1  -5  -3      177.07      168.20      4.41 o 
   2  -5  -3       77.50       68.51      2.85 o 
   3  -5  -3        7.19        7.52      1.20 o 
   4  -5  -3        6.36        7.91      1.22 o 
  -3  -4  -3        0.49        0.86      0.49 o 
  -2  -4  -3       60.03       59.36      1.70 o 
  -1  -4  -3       35.46       38.46      1.45 o 
   0  -4  -3       27.45       24.94      1.21 o 
   1  -4  -3       13.67       11.13      0.47 o 
   2  -4  -3       46.51       44.68      1.02 o 
   3  -4  -3        1.19        0.87      0.51 o 
   4  -4  -3        8.50        7.81      1.25 o 
  -4  -3  -3        0.37        0.93      0.51 o 
  -3  -3  -3       20.71       21.43      1.07 o 
  -2  -3  -3       46.84       48.15      1.40 o 
  -1  -3  -3      485.16      509.85      5.90 o 
   0  -3  -3      112.53      108.00      2.04 o 
   1  -3  -3      118.14      117.26      1.82 o 
   2  -3  -3       12.06       11.66      0.55 o 
   3  -3  -3        3.20        3.35      0.96 o 
   4  -3  -3        3.14        3.21      0.80 o 
  -4  -2  -3        3.85        4.66      0.98 o 
  -3  -2  -3       13.55       15.27      0.85 o 
  -2  -2  -3       12.24       11.32      0.64 o 
  -1  -2  -3      167.02      161.01      2.38 o 
   0  -2  -3      379.88      404.66      8.02 o 
   1  -2  -3      661.11      685.18     11.91 o 
   2  -2  -3        1.43        1.47      0.26 o 
   3  -2  -3       21.16       21.14      0.92 o 
   4  -2  -3        0.65        0.71      0.63 o 
  -4  -1  -3        5.06        3.12      0.81 o 
  -3  -1  -3        1.29        1.30      0.31 o 
  -2  -1  -3      165.10      167.96      2.61 o 
  -1  -1  -3      133.57      130.97      1.87 o 
   0  -1  -3      291.56      293.61      3.36 o 
   1  -1  -3       39.88       38.74      0.91 o 
   2  -1  -3       48.41       44.80      1.18 o 
   3  -1  -3        7.04        5.97      0.59 o 
   4  -1  -3        1.98        2.68      0.49 o 
  -4   0  -3        3.50        3.42      0.80 o 
  -3   0  -3       22.50       19.28      0.82 o 
  -2   0  -3       21.40       20.37      0.67 o 
  -1   0  -3      452.15      460.22      7.26 o 
   0   0  -3      106.85      111.69      1.49 o 
   1   0  -3       80.20       77.54      2.25 o 
   2   0  -3      281.54      280.97      3.64 o 
   3   0  -3       20.45       19.60      0.84 o 
   4   0  -3        1.29        1.41      0.65 o 
  -4   1  -3        5.35        6.04      1.02 o 
  -3   1  -3       32.70       30.15      0.98 o 
  -2   1  -3       59.31       55.37      1.83 o 
  -1   1  -3      159.37      163.94      3.20 o 
   0   1  -3      497.51      506.22      5.15 o 
   1   1  -3      106.40      105.54      1.46 o 
   2   1  -3      188.71      190.08      2.60 o 
   3   1  -3      141.53      131.61      2.42 o 
   4   1  -3        6.34        5.40      1.04 o 
  -4   2  -3        4.08        5.18      0.95 o 
  -3   2  -3       47.80       43.02      1.86 o 
  -2   2  -3       21.82       21.36      1.07 o 
  -1   2  -3      178.81      171.37      2.51 o 
   0   2  -3      139.60      139.11      1.90 o 
   1   2  -3      160.21      163.80      2.24 o 
   2   2  -3       14.08       14.59      0.65 o 
   3   2  -3       24.91       23.84      1.97 o 
   4   2  -3       17.86       16.08      1.55 o 
  -4   3  -3       11.62       13.38      1.45 o 
  -3   3  -3       19.10       18.14      0.86 o 
  -2   3  -3       39.57       43.67      1.15 o 
  -1   3  -3      817.75      852.27      8.56 o 
   0   3  -3       18.12       21.32      0.93 o 
   1   3  -3       93.42       92.34      1.66 o 
   2   3  -3        0.44        0.52      0.22 o 
   3   3  -3       22.15       21.56      1.01 o 
   4   3  -3        9.82        7.35      1.21 o 
  -4   4  -3        9.31        9.12      1.27 o 
  -3   4  -3        9.45        8.99      1.15 o 
  -2   4  -3      119.23      125.14      2.13 o 
  -1   4  -3       42.25       46.84      1.04 o 
   0   4  -3      499.98      511.13      5.69 o 
   1   4  -3      122.99      122.45      2.18 o 
   2   4  -3       43.90       46.19      1.38 o 
   3   4  -3        1.58        1.48      0.38 o 
   4   4  -3        4.40        3.33      0.84 o 
  -4   5  -3        1.33        1.32      0.55 o 
  -3   5  -3       52.75       57.46      2.57 o 
  -2   5  -3        5.67        6.71      0.93 o 
  -1   5  -3       32.72       32.41      0.87 o 
   0   5  -3       66.14       65.05      1.44 o 
   1   5  -3       77.91       72.71      3.85 o 
   2   5  -3        8.88        9.08      0.76 o 
   3   5  -3        0.55        1.31      0.45 o 
  -4   6  -3        0.28        1.06      0.53 o 
  -3   6  -3        2.71        3.18      0.78 o 
  -2   6  -3       18.39       19.79      1.48 o 
  -1   6  -3       68.60       65.67      2.57 o 
   0   6  -3       24.01       22.61      0.91 o 
   1   6  -3       68.59       67.90      1.80 o 
   2   6  -3        6.25        6.81      0.75 o 
   3   6  -3        2.45        1.89      0.48 o 
  -3   7  -3        3.84        3.98      0.92 o 
  -2   7  -3        5.54        5.06      0.96 o 
  -1   7  -3        3.52        2.18      0.68 o 
   0   7  -3       21.94       23.36      1.64 o 
   1   7  -3        2.24        2.07      0.75 o 
   2   7  -3       17.62       19.18      1.10 o 
  -3   8  -3        6.55        7.69      1.29 o 
  -2   8  -3        0.91        1.07      0.55 o 
  -1   8  -3       14.20       12.96      1.52 o 
   0   8  -3       12.19       11.01      1.38 o 
   1   8  -3        3.22        3.60      0.84 o 
   2   8  -3        1.96        1.87      0.47 o 
  -1   9  -3        4.27        4.28      0.96 o 
   0   9  -3       10.58        9.88      1.41 o 
   0  -9  -2        3.57        5.73      1.17 o 
   1  -9  -2        1.47        2.51      0.73 o 
  -1  -8  -2       10.27       12.58      1.60 o 
   0  -8  -2        0.35        0.58      0.61 o 
   1  -8  -2       13.22       14.87      1.66 o 
   2  -8  -2        1.03        2.04      0.58 o 
  -2  -7  -2        0.76        0.84      0.46 o 
  -1  -7  -2       23.84       23.70      1.56 o 
   0  -7  -2       96.80       96.57      3.73 o 
   1  -7  -2        8.07        8.43      1.24 o 
   2  -7  -2        8.52       11.23      1.38 o 
   3  -7  -2        0.69        1.41      0.61 o 
  -3  -6  -2        4.17        4.76      0.72 o 
  -2  -6  -2        0.11       -0.13      0.32 o 
  -1  -6  -2       31.84       32.47      1.26 o 
   0  -6  -2       47.37       45.21      1.32 o 
   1  -6  -2       93.42       90.33      3.25 o 
   2  -6  -2       93.06       88.68      3.34 o 
   3  -6  -2        4.51        4.91      0.98 o 
   4  -6  -2        2.13        3.86      0.80 o 
  -3  -5  -2       13.30       14.31      1.02 o 
  -2  -5  -2       23.75       25.94      1.20 o 
  -1  -5  -2       18.82       17.75      0.89 o 
   0  -5  -2       59.34       55.73      1.35 o 
   1  -5  -2       57.84       55.22      2.27 o 
   2  -5  -2       15.31       14.00      1.24 o 
   3  -5  -2       78.31       82.52      3.23 o 
   4  -5  -2        1.81        2.36      0.82 o 
  -4  -4  -2        0.50        0.28      0.37 o 
  -3  -4  -2       11.25       10.76      0.92 o 
  -2  -4  -2       75.91       75.26      1.91 o 
  -1  -4  -2        3.07        3.17      0.44 o 
   0  -4  -2      117.36      107.51      1.85 o 
   1  -4  -2       27.98       29.18      1.46 o 
   2  -4  -2       24.10       28.75      1.59 o 
   3  -4  -2        2.05        2.30      0.65 o 
   4  -4  -2        4.42        5.76      1.00 o 
  -4  -3  -2        1.59        2.15      0.69 o 
  -3  -3  -2       17.57       18.39      1.36 o 
  -2  -3  -2       42.74       42.78      1.29 o 
  -1  -3  -2      297.80      292.42      3.78 o 
   0  -3  -2      188.66      204.95      2.69 o 
   1  -3  -2       15.38       11.88      0.53 o 
   2  -3  -2       39.65       38.83      1.04 o 
   3  -3  -2        3.73        3.61      0.58 o 
   4  -3  -2       13.96       17.31      1.42 o 
  -4  -2  -2        5.71        3.89      0.90 o 
  -3  -2  -2        1.05        0.99      0.32 o 
  -2  -2  -2      158.43      148.61      2.47 o 
  -1  -2  -2       31.74       33.20      0.89 o 
   0  -2  -2     1217.55     1265.22     20.10 o 
   1  -2  -2      108.24      118.23      1.69 o 
   2  -2  -2       44.66       42.05      1.05 o 
   3  -2  -2        1.89        2.16      0.37 o 
   4  -2  -2        3.53        3.71      0.57 o 
  -4  -1  -2        1.64        1.68      0.67 o 
  -3  -1  -2       59.15       56.58      1.52 o 
  -2  -1  -2       33.81       32.34      1.35 o 
  -1  -1  -2      111.50      110.40      1.61 o 
   0  -1  -2      983.87     1003.54     18.81 o 
   1  -1  -2       22.03       23.10      0.62 o 
   2  -1  -2       43.81       42.33      1.09 o 
   3  -1  -2        4.89        4.94      0.40 o 
   4  -1  -2        7.30        7.45      0.68 o 
  -4   0  -2        3.41        3.30      0.84 o 
  -3   0  -2       23.53       23.74      0.92 o 
  -2   0  -2       67.09       67.86      1.33 o 
  -1   0  -2     1543.14     1564.33     26.24 o 
   0   0  -2      533.75      565.92      5.64 o 
   1   0  -2     2705.94     2683.62     20.06 o 
   2   0  -2      273.62      272.29      2.80 o 
   3   0  -2        3.76        5.07      0.51 o 
   4   0  -2        7.13        6.54      0.67 o 
  -4   1  -2       19.33       19.74      1.52 o 
  -3   1  -2        1.10        0.78      0.24 o 
  -2   1  -2      326.10      327.16      5.75 o 
  -1   1  -2      113.17      113.32      2.27 o 
   0   1  -2      645.87      690.06     13.11 o 
   1   1  -2      310.94      320.93      3.48 o 
   2   1  -2     1112.48     1144.48     21.26 o 
   3   1  -2       62.85       55.61      1.50 o 
   4   1  -2        0.35        0.63      0.29 o 
  -4   2  -2        0.80        0.59      0.46 o 
  -3   2  -2       72.24       67.96      2.27 o 
  -2   2  -2       70.17       67.27      1.87 o 
  -1   2  -2      206.98      214.45      3.71 o 
   0   2  -2      744.30      768.96      7.48 o 
   1   2  -2        0.64        0.87      0.24 o 
   2   2  -2      318.61      304.79      3.95 o 
   3   2  -2      179.92      184.34      3.12 o 
   4   2  -2        0.02       -0.34      0.48 o 
  -4   3  -2       12.82       12.09      1.33 o 
  -3   3  -2       11.79       11.62      0.71 o 
  -2   3  -2      217.11      211.04      2.90 o 
  -1   3  -2      508.17      552.02      5.74 o 
   0   3  -2        2.26        2.39      0.25 o 
   1   3  -2      173.35      166.85      2.44 o 
   2   3  -2        8.07        8.46      0.58 o 
   3   3  -2       37.39       33.48      1.27 o 
   4   3  -2       17.78       16.37      1.00 o 
  -4   4  -2        5.96        5.59      1.02 o 
  -3   4  -2        5.92        6.45      0.96 o 
  -2   4  -2       27.96       24.12      0.77 o 
  -1   4  -2       52.33       52.45      0.99 o 
   0   4  -2      681.54      734.21     13.04 o 
   1   4  -2       12.46       13.88      0.68 o 
   2   4  -2        8.43        6.86      1.11 o 
   3   4  -2        0.73        0.53      0.30 o 
   4   4  -2        2.92        2.39      0.66 o 
  -4   5  -2        9.34       10.75      1.39 o 
  -3   5  -2        3.96        3.42      0.76 o 
  -2   5  -2       11.97       13.26      1.09 o 
  -1   5  -2      140.68      137.66      3.56 o 
   0   5  -2       21.32       23.28      0.82 o 
   1   5  -2       55.65       58.96      1.54 o 
   2   5  -2       26.24       25.30      1.10 o 
   3   5  -2        0.75        1.11      0.33 o 
  -4   6  -2        2.46        3.35      0.76 o 
  -3   6  -2        8.94        9.20      1.25 o 
  -2   6  -2       29.65       28.52      1.69 o 
  -1   6  -2        0.23        0.05      0.29 o 
   0   6  -2       61.21       55.86      1.72 o 
   1   6  -2       40.79       42.82      1.40 o 
   2   6  -2       15.27       16.26      1.55 o 
   3   6  -2        8.28        7.83      0.84 o 
  -3   7  -2        3.00        4.89      1.02 o 
  -2   7  -2       42.23       34.36      2.05 o 
  -1   7  -2       30.61       26.45      1.77 o 
   0   7  -2       19.82       20.61      1.58 o 
   1   7  -2       46.17       44.76      2.45 o 
   2   7  -2       29.89       33.04      1.44 o 
  -3   8  -2        4.55        6.29      1.11 o 
  -2   8  -2        1.11        0.49      0.47 o 
  -1   8  -2       46.66       40.59      2.36 o 
   0   8  -2        5.39        4.84      1.00 o 
   1   8  -2        5.62        7.23      1.17 o 
   2   8  -2        3.01        3.62      0.85 o 
  -2   9  -2       11.60       13.35      1.62 o 
  -1   9  -2        0.14        0.63      0.49 o 
   0   9  -2        4.55        5.95      1.07 o 
   0  -9  -1        4.48        3.81      0.94 o 
   1  -9  -1        2.21        2.71      0.81 o 
  -1  -8  -1        9.49        9.61      1.55 o 
   0  -8  -1        1.73        1.67      0.82 o 
   1  -8  -1        3.03        4.61      1.00 o 
   2  -8  -1        0.71        1.79      0.65 o 
   3  -8  -1        1.81        3.94      0.90 o 
  -2  -7  -1        8.01        8.87      0.92 o 
  -1  -7  -1       21.08       23.41      1.12 o 
   0  -7  -1       22.75       21.03      1.81 o 
   1  -7  -1       30.48       29.23      1.92 o 
   2  -7  -1        1.88        1.82      0.43 o 
   3  -7  -1        1.75        1.32      0.43 o 
  -3  -6  -1        1.00        1.05      0.35 o 
  -2  -6  -1        3.68        5.12      0.98 o 
  -1  -6  -1       52.76       55.39      1.63 o 
   0  -6  -1       50.88       52.11      1.36 o 
   1  -6  -1      148.66      144.13      2.84 o 
   2  -6  -1       49.59       49.86      1.60 o 
   3  -6  -1        4.55        4.28      0.64 o 
   4  -6  -1        1.80        3.03      0.78 o 
  -3  -5  -1        3.21        2.95      0.53 o 
  -2  -5  -1        6.31        7.20      1.14 o 
  -1  -5  -1        7.59        7.99      0.60 o 
   0  -5  -1       95.19       92.80      3.40 o 
   1  -5  -1       54.90       52.53      1.40 o 
   2  -5  -1       45.41       43.82      1.40 o 
   3  -5  -1        8.19       10.87      0.84 o 
   4  -5  -1        4.20        2.87      0.81 o 
  -4  -4  -1        1.28        1.22      0.40 o 
  -3  -4  -1       21.46       22.03      1.67 o 
  -2  -4  -1       25.71       30.07      1.73 o 
  -1  -4  -1       23.37       20.64      1.33 o 
   0  -4  -1       98.21       98.50      1.67 o 
   1  -4  -1       83.71       77.34      1.59 o 
   2  -4  -1       31.07       33.47      1.13 o 
   3  -4  -1       14.81       12.87      0.80 o 
   4  -4  -1        1.08        1.42      0.53 o 
  -4  -3  -1        1.91        3.09      0.61 o 
  -3  -3  -1       12.74       15.68      1.28 o 
  -2  -3  -1      106.64      111.30      3.08 o 
  -1  -3  -1      249.11      252.58      4.96 o 
   0  -3  -1       29.63       30.91      0.79 o 
   1  -3  -1      406.14      394.99      4.53 o 
   2  -3  -1       45.67       44.21      0.92 o 
   3  -3  -1       62.24       62.91      1.26 o 
   4  -3  -1        0.27        0.71      0.46 o 
  -4  -2  -1        3.55        4.24      0.64 o 
  -3  -2  -1        0.60        0.01      0.39 o 
  -2  -2  -1       33.51       34.99      1.48 o 
  -1  -2  -1      127.45      123.94      2.67 o 
   0  -2  -1      150.94      153.03      2.41 o 
   1  -2  -1       33.01       30.15      0.73 o 
   2  -2  -1        7.44        7.74      0.37 o 
   3  -2  -1       24.80       24.23      0.81 o 
   4  -2  -1       24.47       26.92      1.17 o 
  -4  -1  -1        0.57        1.17      0.37 o 
  -3  -1  -1       20.02       19.62      1.18 o 
  -2  -1  -1       82.45       80.50      2.12 o 
  -1  -1  -1      624.32      633.76      9.07 o 
   0  -1  -1     1235.86     1260.27     17.60 o 
   1  -1  -1      121.08      121.72      1.30 o 
   2  -1  -1       33.60       33.74      0.63 o 
   3  -1  -1       40.63       38.88      1.01 o 
   4  -1  -1       14.36       15.46      0.87 o 
  -4   0  -1        2.05        2.19      0.45 o 
  -3   0  -1       18.41       16.34      1.04 o 
  -2   0  -1      121.65      124.74      2.66 o 
  -1   0  -1      826.98      845.76     11.56 o 
   1   0  -1     4808.70     4481.40     50.93 o 
   2   0  -1       48.69       44.90      0.89 o 
   3   0  -1       40.50       40.02      1.48 o 
   4   0  -1        7.50        7.90      0.75 o 
  -4   1  -1        4.40        4.57      0.62 o 
  -3   1  -1       13.39       11.59      0.93 o 
  -1   1  -1      328.29      322.42      4.84 o 
   0   1  -1      155.24      159.73      1.76 o 
   1   1  -1     3968.02     3787.25     64.79 o 
   2   1  -1      590.84      619.55      6.67 o 
   3   1  -1        3.25        3.78      1.52 o 
   4   1  -1        3.16        3.89      0.59 o 
  -4   2  -1       12.38       11.87      1.08 o 
  -3   2  -1       17.35       17.99      1.12 o 
  -2   2  -1       31.68       32.21      1.03 o 
  -1   2  -1      440.43      441.21      4.57 o 
   0   2  -1      374.02      388.54      4.04 o 
   1   2  -1      285.72      292.32      3.46 o 
   2   2  -1      500.22      526.34     10.48 o 
   3   2  -1       28.85       25.13      1.07 o 
   4   2  -1        4.88        4.07      0.62 o 
  -4   3  -1        0.39        0.19      0.28 o 
  -3   3  -1        7.35        7.00      0.94 o 
  -2   3  -1      506.69      534.76      5.83 o 
  -1   3  -1      241.03      259.69      4.57 o 
   0   3  -1      175.01      174.36      2.24 o 
   1   3  -1        7.04        6.89      0.46 o 
   2   3  -1       27.51       29.39      1.03 o 
   3   3  -1       58.91       56.17      2.97 o 
   4   3  -1       15.61       17.27      1.04 o 
  -4   4  -1        0.14       -0.16      0.27 o 
  -3   4  -1       29.44       30.70      1.66 o 
  -2   4  -1        5.73        5.51      0.76 o 
  -1   4  -1      648.53      709.54     10.77 o 
   0   4  -1       22.00       22.85      0.71 o 
   1   4  -1       21.31       18.86      0.78 o 
   2   4  -1       11.10       10.24      0.71 o 
   3   4  -1        3.20        5.60      0.68 o 
   4   4  -1       13.23       13.43      1.21 o 
  -4   5  -1        3.17        3.90      0.81 o 
  -3   5  -1        2.83        2.31      0.65 o 
  -2   5  -1       16.36       15.73      1.19 o 
  -1   5  -1       99.90       97.59      2.88 o 
   0   5  -1       37.20       41.37      1.08 o 
   1   5  -1      119.74      122.93      2.34 o 
   2   5  -1        8.22        7.91      0.76 o 
   3   5  -1        0.41        0.38      0.28 o 
  -4   6  -1        0.25        0.06      0.39 o 
  -3   6  -1        9.72       10.38      1.30 o 
  -2   6  -1       20.02       16.63      1.33 o 
  -1   6  -1       42.19       41.16      2.00 o 
   0   6  -1      171.99      161.91      4.49 o 
   1   6  -1       42.77       46.23      1.45 o 
   2   6  -1       24.70       24.54      1.18 o 
   3   6  -1        0.00        0.00      0.28 o 
  -3   7  -1        9.45        9.78      1.36 o 
  -2   7  -1       20.40       18.12      1.47 o 
  -1   7  -1       14.64       14.24      1.46 o 
   0   7  -1       24.95       22.19      1.61 o 
   1   7  -1       46.12       43.55      1.94 o 
   2   7  -1       14.09       13.86      1.07 o 
  -3   8  -1        3.40        2.27      0.74 o 
  -2   8  -1       11.60       11.88      1.50 o 
  -1   8  -1        0.52        0.66      0.51 o 
   0   8  -1        0.02       -0.29      0.29 o 
   1   8  -1        1.90        2.89      0.75 o 
   2   8  -1        6.37        5.97      1.08 o 
  -2   9  -1        0.40        1.13      0.49 o 
  -1   9  -1        1.11        1.75      0.59 o 
   0   9  -1        2.07        2.58      0.78 o 
   0  -9   0        3.86        6.60      1.17 o 
   1  -9   0        6.19        7.51      1.27 o 
  -2  -8   0        5.16        5.73      1.30 o 
  -1  -8   0        0.62        1.31      0.79 o 
   0  -8   0       12.28       13.87      1.63 o 
   1  -8   0        1.05        0.23      0.31 o 
   2  -8   0        8.37        8.23      0.81 o 
   3  -8   0        1.39        1.07      0.38 o 
  -2  -7   0        2.55        2.60      0.53 o 
  -1  -7   0       57.76       60.88      2.26 o 
   0  -7   0       57.81       50.91      2.56 o 
   1  -7   0       15.62       18.23      0.94 o 
   2  -7   0        9.74        9.99      0.83 o 
   3  -7   0        6.24        6.63      0.78 o 
  -3  -6   0        0.48        0.78      0.77 o 
  -2  -6   0       15.32       16.36      1.74 o 
  -1  -6   0        6.97        6.64      1.16 o 
   0  -6   0      139.00      136.99      2.25 o 
   1  -6   0      152.61      142.31      2.64 o 
   2  -6   0        4.79        4.40      0.57 o 
   3  -6   0       24.25       25.23      1.22 o 
   4  -6   0        2.29        3.24      0.78 o 
  -3  -5   0        3.09        3.61      0.95 o 
  -2  -5   0        1.06        1.25      0.73 o 
  -1  -5   0       10.54        9.45      1.15 o 
   0  -5   0       28.92       25.50      0.85 o 
   1  -5   0        6.50        6.35      0.53 o 
   2  -5   0      167.60      153.55      2.91 o 
   3  -5   0        2.96        2.92      0.48 o 
   4  -5   0        8.17       10.06      1.57 o 
  -4  -4   0        3.52        4.11      1.00 o 
  -3  -4   0       27.03       23.79      1.74 o 
  -2  -4   0        7.69        6.84      0.97 o 
  -1  -4   0      106.91      100.46      2.95 o 
   0  -4   0       95.23       95.26      2.38 o 
   1  -4   0       16.34       11.10      1.25 o 
   2  -4   0       40.14       40.59      1.23 o 
   3  -4   0        2.15        1.48      0.37 o 
   4  -4   0        2.90        3.25      0.72 o 
  -4  -3   0        3.05        3.06      0.84 o 
  -3  -3   0       20.40       19.95      1.47 o 
  -2  -3   0      125.60      118.98      3.22 o 
  -1  -3   0       24.20       23.71      1.20 o 
   0  -3   0      415.84      404.21      4.67 o 
   1  -3   0      306.77      325.22      3.81 o 
   2  -3   0      213.92      211.95      3.05 o 
   3  -3   0       81.27       83.09      1.88 o 
   4  -3   0        3.38        3.39      0.52 o 
  -4  -2   0        0.77        1.37      0.61 o 
  -3  -2   0       76.13       73.97      2.60 o 
  -2  -2   0       60.44       56.58      0.92 o 
  -1  -2   0       53.55       42.19      1.40 o 
   0  -2   0       78.72       77.76      1.13 o 
   1  -2   0      130.90      131.37      3.27 o 
   2  -2   0      234.97      236.40      2.47 o 
   3  -2   0       98.53       97.75      2.23 o 
   4  -2   0        7.54        7.80      1.00 o 
  -4  -1   0        5.93        6.84      1.02 o 
  -3  -1   0       11.17       12.13      0.95 o 
  -2  -1   0      348.40      347.54      6.01 o 
  -1  -1   0     4231.19     3982.84     52.05 o 
   0  -1   0      922.17      927.98     12.54 o 
   1  -1   0      274.28      278.37      2.47 o 
   2  -1   0       16.80       15.23      0.42 o 
   3  -1   0       32.77       33.98      0.78 o 
   4  -1   0        1.46        2.03      0.38 o 
  -4   0   0        0.16        0.20      0.43 o 
  -3   0   0        0.40        0.17      0.28 o 
   1   0   0       74.14       80.13      0.89 o 
   2   0   0      113.96      102.08      1.37 o 
   3   0   0        0.40        0.40      0.22 o 
   4   0   0        0.13        0.11      0.30 o 
  -4   1   0        1.41        1.14      0.55 o 
   0   1   0      912.57      906.09     15.69 o 
   1   1   0     4198.44     3956.89     30.09 o 
   2   1   0      354.29      350.72      3.27 o 
   3   1   0       11.08       11.60      0.73 o 
   4   1   0        6.05        6.32      0.95 o 
  -4   2   0        7.61        7.78      0.74 o 
  -3   2   0       98.80       95.95      2.79 o 
  -2   2   0      232.62      224.23      4.31 o 
  -1   2   0      135.62      136.51      1.66 o 
   0   2   0       78.90       80.17      1.14 o 
   1   2   0       53.34       43.75      0.99 o 
   2   2   0       59.82       56.17      1.40 o 
   3   2   0       75.97       73.73      2.46 o 
   4   2   0        0.74        0.29      0.45 o 
  -4   3   0        3.27        3.56      0.76 o 
  -3   3   0       81.69       79.51      1.71 o 
  -2   3   0      209.23      210.27      2.71 o 
  -1   3   0      299.17      316.32      5.34 o 
   0   3   0      420.81      406.85      4.38 o 
   1   3   0       24.69       26.32      1.04 o 
   2   3   0      127.23      120.88      2.28 o 
   3   3   0       20.46       18.23      0.99 o 
   4   3   0        2.92        3.02      0.56 o 
  -4   4   0        2.88        3.36      0.76 o 
  -3   4   0        2.33        2.22      0.55 o 
  -2   4   0       40.07       40.77      1.68 o 
  -1   4   0       16.66       12.06      0.88 o 
   0   4   0       95.12       93.74      1.58 o 
   1   4   0      104.91       98.56      1.91 o 
   2   4   0        7.39        6.87      0.64 o 
   3   4   0       27.23       27.03      3.07 o 
   4   4   0        3.48        2.95      0.52 o 
  -4   5   0        8.42        8.97      1.21 o 
  -3   5   0        2.98        3.48      0.72 o 
  -2   5   0      168.88      155.71      3.87 o 
  -1   5   0        6.70        6.88      0.85 o 
   0   5   0       30.13       25.83      1.11 o 
   1   5   0       10.37       10.03      0.68 o 
   2   5   0        0.91        0.54      0.38 o 
   3   5   0        2.96        3.24      0.55 o 
  -4   6   0        2.36        3.08      0.83 o 
  -3   6   0       24.18       25.62      1.69 o 
  -2   6   0        4.49        4.66      0.84 o 
  -1   6   0      153.21      148.29      3.98 o 
   0   6   0      140.48      142.45      3.93 o 
   1   6   0        7.44        6.36      0.64 o 
   2   6   0       15.46       16.22      0.97 o 
   3   6   0        0.52        1.70      0.58 o 
  -3   7   0        6.24        7.22      1.16 o 
  -2   7   0        9.29        9.10      1.23 o 
  -1   7   0       15.05       18.12      1.49 o 
   0   7   0       57.95       56.26      1.51 o 
   1   7   0       57.75       56.17      2.70 o 
   2   7   0        2.54        1.95      0.62 o 
  -3   8   0        1.29        0.93      0.55 o 
  -2   8   0        8.38        7.25      1.17 o 
  -1   8   0        1.03        0.82      0.48 o 
   0   8   0       11.78       15.86      1.45 o 
   1   8   0        0.60        0.45      0.44 o 
   2   8   0        5.06        4.80      0.92 o 
  -1   9   0        6.17        6.38      1.15 o 
   0   9   0        3.87        4.78      1.02 o 
   0  -9   1        1.95        1.93      0.72 o 
   1  -9   1        1.09        1.74      0.64 o 
   2  -9   1        0.40        0.12      0.33 o 
  -2  -8   1        6.36        6.74      1.36 o 
  -1  -8   1        2.11        2.53      0.91 o 
   0  -8   1        0.04        1.01      0.53 o 
   1  -8   1        0.59        0.23      0.31 o 
   2  -8   1       11.69       11.49      0.96 o 
   3  -8   1        3.40        2.43      0.52 o 
  -2  -7   1       14.16       15.02      1.76 o 
  -1  -7   1       45.48       48.23      2.68 o 
   0  -7   1       25.34       21.80      1.56 o 
   1  -7   1       15.85       14.76      0.87 o 
   2  -7   1       20.29       16.69      1.76 o 
   3  -7   1        9.28        9.15      2.02 o 
  -3  -6   1        0.00        0.77      0.71 o 
  -2  -6   1       24.65       23.32      1.91 o 
  -1  -6   1       42.70       44.56      2.35 o 
   0  -6   1      170.76      162.55      2.66 o 
   1  -6   1       41.40       39.03      1.27 o 
   2  -6   1       20.40       18.07      0.93 o 
   3  -6   1        9.25        7.89      2.23 o 
   4  -6   1        0.24        0.21      0.25 o 
  -3  -5   1        0.45        0.36      0.61 o 
  -2  -5   1        8.14        9.41      1.22 o 
  -1  -5   1      117.03      118.84      3.60 o 
   0  -5   1       39.21       43.29      1.11 o 
   1  -5   1       97.97       93.76      2.20 o 
   2  -5   1       17.32       18.68      1.16 o 
   3  -5   1        2.84        2.75      0.46 o 
   4  -5   1        3.40        3.82      0.57 o 
  -4  -4   1       13.11       10.19      1.40 o 
  -3  -4   1        3.11        4.08      0.97 o 
  -2  -4   1       11.79       11.95      1.12 o 
  -1  -4   1       19.94       18.79      0.48 o 
   0  -4   1       19.96       20.37      0.70 o 
   1  -4   1      650.69      715.85      7.55 o 
   2  -4   1        6.03        6.62      0.57 o 
   3  -4   1       29.61       28.08      1.11 o 
   4  -4   1        0.15        0.56      0.36 o 
  -4  -3   1       15.39       19.37      1.65 o 
  -3  -3   1       57.61       58.05      2.50 o 
  -2  -3   1       28.20       28.15      1.51 o 
  -1  -3   1        6.52        6.30      0.70 o 
   0  -3   1      178.76      174.30      2.25 o 
   1  -3   1      242.11      258.28      3.21 o 
   2  -3   1      500.41      540.24      6.02 o 
   3  -3   1        7.44        6.66      1.20 o 
   4  -3   1        0.44        0.18      0.34 o 
  -4  -2   1        4.85        5.10      0.97 o 
  -3  -2   1       28.21       28.80      1.65 o 
  -2  -2   1      499.83      525.41     10.72 o 
  -1  -2   1      292.60      290.85      5.03 o 
   0  -2   1      371.41      384.50      3.97 o 
   1  -2   1      442.98      436.34      4.60 o 
   2  -2   1       30.61       33.53      1.90 o 
   3  -2   1       17.07       17.55      0.64 o 
   4  -2   1       12.42       10.59      0.74 o 
  -4  -1   1        3.24        4.17      0.91 o 
  -3  -1   1        3.16        2.68      0.33 o 
  -2  -1   1      601.49      610.66      9.67 o 
  -1  -1   1     3952.58     3712.54     39.64 o 
   0  -1   1      144.14      148.27      2.50 o 
   1  -1   1      318.87      317.95      2.75 o 
   2  -1   1       15.17       14.20      0.70 o 
   3  -1   1       13.01       11.29      0.52 o 
   4  -1   1        4.44        4.05      0.59 o 
  -4   0   1        7.57        7.60      1.09 o 
  -3   0   1       40.55       40.96      1.13 o 
   0   0   1       57.46       60.95      0.74 o 
   1   0   1      828.04      842.21     11.11 o 
   2   0   1      120.44      124.98      1.59 o 
   3   0   1       18.59       17.28      0.64 o 
   4   0   1        1.88        1.75      0.61 o 
  -4   1   1       14.85       15.93      1.37 o 
  -1   1   1      112.23      115.02      2.09 o 
   0   1   1     1235.68     1209.11     16.18 o 
   1   1   1      641.08      637.22      6.65 o 
   2   1   1       82.16       81.07      1.18 o 
   3   1   1       19.94       19.10      1.05 o 
   4   1   1        0.55        0.61      0.37 o 
  -4   2   1       24.53       25.29      1.09 o 
  -3   2   1       24.82       22.90      1.25 o 
  -2   2   1        8.78        8.02      0.63 o 
  -1   2   1       33.43       28.99      0.98 o 
   0   2   1      146.71      147.46      1.80 o 
   1   2   1      129.12      126.06      1.91 o 
   2   2   1       35.61       37.95      0.90 o 
   3   2   1        0.63        0.41      0.27 o 
   4   2   1        3.68        4.58      0.87 o 
  -4   3   1        0.27        0.56      0.37 o 
  -3   3   1       61.68       64.02      2.26 o 
  -2   3   1       46.07       44.78      1.59 o 
  -1   3   1      411.69      409.38      6.35 o 
   0   3   1       27.62       29.93      0.72 o 
   1   3   1      252.26      264.65      3.42 o 
   2   3   1      107.69      114.46      2.24 o 
   3   3   1       13.10       13.96      0.90 o 
   4   3   1        1.92        2.73      0.70 o 
  -4   4   1        1.06        1.23      0.56 o 
  -3   4   1       14.73       13.65      1.08 o 
  -2   4   1       29.49       32.17      1.48 o 
  -1   4   1       82.77       75.77      2.25 o 
   0   4   1       95.76       94.70      1.61 o 
   1   4   1       22.25       22.39      0.85 o 
   2   4   1       25.75       25.87      1.07 o 
   3   4   1       21.66       21.39      1.54 o 
   4   4   1        1.26        1.67      0.44 o 
  -4   5   1        4.08        3.61      0.79 o 
  -3   5   1        8.35       10.30      1.14 o 
  -2   5   1       46.06       42.02      1.87 o 
  -1   5   1       55.48       54.22      2.05 o 
   0   5   1       96.21       94.12      2.14 o 
   1   5   1        7.72        7.14      0.36 o 
   2   5   1        6.09        5.40      0.90 o 
   3   5   1        3.15        3.47      0.74 o 
  -4   6   1        1.84        1.29      0.57 o 
  -3   6   1        4.18        3.41      0.79 o 
  -2   6   1       49.87       50.77      2.25 o 
  -1   6   1      149.41      148.33      4.03 o 
   0   6   1       50.95       50.26      1.34 o 
   1   6   1       52.81       52.29      2.38 o 
   2   6   1        3.54        2.96      0.71 o 
   3   6   1        0.99        0.87      0.45 o 
  -3   7   1        1.73        2.47      0.76 o 
  -2   7   1        1.56        1.03      0.57 o 
  -1   7   1       29.86       25.27      1.09 o 
   0   7   1       23.19       22.64      1.21 o 
   1   7   1       20.64       21.85      1.64 o 
   2   7   1        7.87        7.44      1.15 o 
  -3   8   1        1.92        0.59      0.42 o 
  -2   8   1        0.69        0.49      0.44 o 
  -1   8   1        3.24        3.51      0.52 o 
   0   8   1        1.82        1.37      0.54 o 
   1   8   1        9.58       10.12      1.36 o 
  -1   9   1        2.14        2.02      0.64 o 
   0   9   1        4.49        4.74      1.02 o 
   0  -9   2        4.82        5.17      1.10 o 
   1  -9   2        0.13       -0.19      0.40 o 
   2  -9   2       11.59       10.51      0.94 o 
  -2  -8   2        3.06        4.99      1.19 o 
  -1  -8   2        6.07        8.78      1.39 o 
   0  -8   2        5.53        7.19      1.27 o 
   1  -8   2       47.16       46.01      3.18 o 
   2  -8   2        1.06        0.66      0.34 o 
   3  -8   2        4.52        5.06      0.73 o 
  -2  -7   2       29.62       30.00      2.30 o 
  -1  -7   2       45.82       42.30      2.43 o 
   0  -7   2       20.57       21.99      0.94 o 
   1  -7   2       29.91       25.96      1.12 o 
   2  -7   2       41.82       35.46      1.39 o 
   3  -7   2        3.12        4.36      0.62 o 
  -3  -6   2        8.28        9.45      1.43 o 
  -2  -6   2       14.89       14.87      1.65 o 
  -1  -6   2       39.81       41.44      2.19 o 
   0  -6   2       60.20       55.41      1.42 o 
   1  -6   2        0.30        0.07      0.18 o 
   2  -6   2       28.55       27.05      1.26 o 
   3  -6   2        9.03        9.94      0.83 o 
   4  -6   2        2.49        2.09      0.64 o 
  -3  -5   2        0.74        2.25      0.77 o 
  -2  -5   2       25.77       26.87      1.79 o 
  -1  -5   2       59.13       60.44      1.18 o 
   0  -5   2       21.37       23.82      0.85 o 
   1  -5   2      142.83      140.11      2.66 o 
   2  -5   2       11.55       12.16      0.72 o 
   3  -5   2        3.91        4.22      0.55 o 
   4  -5   2        9.44        8.64      1.17 o 
  -4  -4   2        2.82        2.06      0.72 o 
  -3  -4   2        0.78        0.44      0.56 o 
  -2  -4   2        8.52        6.71      0.95 o 
  -1  -4   2       12.63       13.40      0.53 o 
   0  -4   2      687.49      736.61      7.54 o 
   1  -4   2       50.66       51.30      1.26 o 
   2  -4   2       28.42       25.11      0.93 o 
   3  -4   2        6.24        6.51      0.61 o 
   4  -4   2        6.12        7.07      1.04 o 
  -4  -3   2       17.68       16.59      1.55 o 
  -3  -3   2       38.82       32.98      1.89 o 
  -2  -3   2        7.84        8.42      0.90 o 
  -1  -3   2      176.39      162.16      2.07 o 
   0  -3   2        3.12        3.28      0.29 o 
   1  -3   2      509.02      550.23      5.83 o 
   2  -3   2      218.95      211.19      2.96 o 
   3  -3   2       12.20       13.08      0.70 o 
   4  -3   2       12.79       13.37      1.19 o 
  -4  -2   2        0.04        0.64      0.58 o 
  -3  -2   2      180.89      178.80      4.60 o 
  -2  -2   2      321.85      307.96      3.55 o 
  -1  -2   2        1.23        1.61      0.17 o 
   0  -2   2      741.98      751.82      7.30 o 
   1  -2   2      217.59      226.07      2.63 o 
   2  -2   2       70.46       68.43      1.35 o 
   3  -2   2       72.79       71.90      1.43 o 
   4  -2   2        0.76        0.65      0.30 o 
  -4  -1   2        0.33       -0.09      0.47 o 
  -3  -1   2       63.50       56.41      2.31 o 
  -2  -1   2     1107.49     1143.64     11.03 o 
  -1  -1   2      306.20      317.09      3.41 o 
   0  -1   2      659.35      685.18      9.52 o 
   1  -1   2      113.51      116.03      1.24 o 
   2  -1   2      329.15      334.55      3.22 o 
   3  -1   2        1.21        1.00      0.26 o 
   4  -1   2       19.41       20.20      0.98 o 
  -4   0   2        7.08        6.47      1.06 o 
  -3   0   2        3.65        5.18      0.47 o 
  -2   0   2      273.75      267.19      4.39 o 
  -1   0   2     2698.49     2495.93     32.61 o 
   0   0   2      530.92      553.00      7.06 o 
   1   0   2     1529.91     1579.68     15.39 o 
   2   0   2       67.76       69.65      2.59 o 
   3   0   2       22.71       23.31      0.89 o 
   4   0   2        3.26        4.61      0.92 o 
  -4   1   2        7.02        7.39      0.90 o 
  -3   1   2        5.01        5.71      0.69 o 
  -2   1   2       43.14       42.38      1.43 o 
  -1   1   2       23.88       24.03      0.54 o 
   0   1   2      974.69      992.81     13.14 o 
   1   1   2      115.75      112.76      1.50 o 
   2   1   2       32.48       30.60      0.80 o 
   3   1   2       59.93       59.97      1.37 o 
   4   1   2        1.63        2.29      0.63 o 
  -4   2   2        3.49        3.36      0.50 o 
  -3   2   2        2.24        2.11      0.33 o 
  -2   2   2       44.36       42.05      1.02 o 
  -1   2   2      111.23      120.68      1.69 o 
   0   2   2     1219.21     1260.03     16.76 o 
   1   2   2       31.04       31.99      0.67 o 
   2   2   2      157.99      150.45      2.34 o 
   3   2   2        1.05        1.18      0.43 o 
   4   2   2        5.72        5.86      1.00 o 
  -4   3   2       13.92       16.51      0.90 o 
  -3   3   2        3.51        2.53      0.75 o 
  -2   3   2       39.24       37.23      1.41 o 
  -1   3   2       16.12       13.73      0.79 o 
   0   3   2      189.70      204.72      2.55 o 
   1   3   2      298.10      290.72      3.25 o 
   2   3   2       42.56       42.04      1.81 o 
   3   3   2       17.18       16.72      1.32 o 
   4   3   2        1.63        1.59      0.54 o 
  -4   4   2        4.57        4.35      0.59 o 
  -3   4   2        1.90        2.43      0.42 o 
  -2   4   2       25.61       27.70      1.35 o 
  -1   4   2       28.18       27.09      1.36 o 
   0   4   2      119.70      111.10      2.14 o 
   1   4   2        2.81        2.96      0.24 o 
   2   4   2       77.09       74.07      2.64 o 
   3   4   2       10.90       10.22      1.25 o 
   4   4   2        0.49        0.60      0.40 o 
  -4   5   2        1.78        2.38      0.65 o 
  -3   5   2       78.77       79.16      2.01 o 
  -2   5   2       15.63       14.92      1.12 o 
  -1   5   2       59.18       58.97      3.59 o 
   0   5   2       59.35       56.06      1.32 o 
   1   5   2       18.74       17.59      0.82 o 
   2   5   2       23.53       26.88      1.66 o 
   3   5   2       13.18       13.82      1.50 o 
  -4   6   2        2.06        2.05      0.58 o 
  -3   6   2        4.31        4.31      0.58 o 
  -2   6   2       92.53       89.11      2.23 o 
  -1   6   2       94.84       90.97      2.01 o 
   0   6   2       48.00       48.03      1.32 o 
   1   6   2       31.39       32.29      1.88 o 
   2   6   2        0.09       -0.04      0.32 o 
   3   6   2        3.99        4.51      0.90 o 
  -3   7   2        0.61        0.16      0.31 o 
  -2   7   2        8.29       10.56      1.24 o 
  -1   7   2        8.02        9.25      1.45 o 
   0   7   2       96.01      103.12      5.04 o 
   1   7   2       23.59       19.95      1.63 o 
   2   7   2        0.86        1.14      0.42 o 
  -2   8   2        1.06        1.67      0.44 o 
  -1   8   2       13.03       14.39      0.93 o 
   0   8   2        0.34       -0.49      0.39 o 
   1   8   2        9.75        9.85      1.41 o 
  -1   9   2        1.41        1.35      0.55 o 
   0   9   2        3.61        5.44      1.04 o 
   0  -9   3       10.50       12.65      1.62 o 
   1  -9   3        4.23        5.83      1.06 o 
  -2  -8   3        2.08        1.57      0.84 o 
  -1  -8   3        3.39        3.84      1.00 o 
   0  -8   3       12.41       14.71      1.65 o 
   1  -8   3       13.64       14.01      0.98 o 
   2  -8   3        0.91        0.66      0.30 o 
   3  -8   3        6.39        8.26      1.25 o 
  -2  -7   3       17.32       19.80      1.88 o 
  -1  -7   3        2.31        1.35      0.78 o 
   0  -7   3       22.33       21.31      0.95 o 
   1  -7   3        3.48        3.04      0.49 o 
   2  -7   3        5.79        5.87      0.68 o 
   3  -7   3        3.67        3.88      0.62 o 
  -3  -6   3        2.28        2.98      0.98 o 
  -2  -6   3        6.28        7.43      1.28 o 
  -1  -6   3       68.13       74.70      2.97 o 
   0  -6   3       23.63       22.91      0.92 o 
   1  -6   3       67.49       64.94      2.37 o 
   2  -6   3       19.13       17.93      1.59 o 
   3  -6   3        2.87        3.06      0.69 o 
   4  -6   3        0.22        0.05      0.28 o 
  -3  -5   3        0.58        0.54      0.58 o 
  -2  -5   3        9.32        9.30      1.26 o 
  -1  -5   3       77.23       74.06      1.51 o 
   0  -5   3       64.39       61.62      1.44 o 
   1  -5   3       33.56       33.77      1.39 o 
   2  -5   3        5.22        5.82      0.57 o 
   3  -5   3       53.52       57.36      1.66 o 
   4  -5   3        1.36        1.47      0.43 o 
  -4  -4   3        4.49        5.20      1.13 o 
  -3  -4   3        1.71        0.98      0.65 o 
  -2  -4   3       43.68       45.91      2.13 o 
  -1  -4   3      123.82      123.54      1.87 o 
   0  -4   3      495.95      510.42      5.60 o 
   1  -4   3       41.47       44.36      1.16 o 
   2  -4   3      119.37      122.95      2.23 o 
   3  -4   3        9.34        8.83      1.37 o 
   4  -4   3        9.37        9.21      1.16 o 
  -4  -3   3       10.02        7.30      1.22 o 
  -3  -3   3       21.70       23.13      1.66 o 
  -2  -3   3        0.47        0.30      0.29 o 
  -1  -3   3       88.84       86.54      1.45 o 
   0  -3   3       18.61       21.33      0.67 o 
   1  -3   3      808.41      844.49      8.47 o 
   2  -3   3       39.26       42.91      1.10 o 
   3  -3   3       18.21       17.78      0.81 o 
   4  -3   3       11.71       13.14      1.28 o 
  -4  -2   3       18.03       17.62      1.56 o 
  -3  -2   3       25.23       23.35      1.61 o 
  -2  -2   3       15.33       16.08      0.71 o 
  -1  -2   3      158.86      159.47      3.37 o 
   0  -2   3      145.86      141.04      1.85 o 
   1  -2   3      173.00      167.29      2.96 o 
   2  -2   3       21.16       21.69      0.59 o 
   3  -2   3       47.32       46.45      1.27 o 
   4  -2   3        4.22        4.66      0.99 o 
  -4  -1   3        6.27        6.55      1.09 o 
  -3  -1   3      141.08      130.46      2.28 o 
  -2  -1   3      187.95      183.42      3.38 o 
  -1  -1   3      111.55      102.32      1.53 o 
   0  -1   3      484.33      512.00      5.05 o 
   1  -1   3      163.87      167.66      3.85 o 
   2  -1   3       56.04       51.82      1.24 o 
   3  -1   3       33.02       29.89      1.06 o 
   4  -1   3        5.06        4.11      0.55 o 
  -4   0   3        1.19        1.39      0.39 o 
  -3   0   3       19.81       19.01      1.05 o 
  -2   0   3      280.10      275.99      4.68 o 
  -1   0   3       78.70       73.73      1.70 o 
   0   0   3      102.74      108.71      1.37 o 
   1   0   3      456.07      466.81      6.89 o 
   2   0   3       21.51       20.64      0.73 o 
   3   0   3       21.03       18.58      2.16 o 
   4   0   3        3.45        2.58      0.67 o 
  -4   1   3        2.00        3.18      0.64 o 
  -3   1   3        6.92        6.58      0.76 o 
  -2   1   3       49.17       45.20      0.97 o 
  -1   1   3       39.27       39.39      0.97 o 
   0   1   3      305.94      306.46      3.16 o 
   1   1   3      131.97      132.89      1.81 o 
   2   1   3      166.15      163.77      2.35 o 
   3   1   3        1.35        0.77      0.24 o 
   4   1   3        5.04        3.37      0.73 o 
  -4   2   3        0.68        0.85      0.48 o 
  -3   2   3       20.50       20.74      0.83 o 
  -2   2   3        1.43        1.04      0.20 o 
  -1   2   3      656.21      674.66      6.69 o 
   0   2   3      383.23      405.52      4.24 o 
   1   2   3      172.68      166.18      2.14 o 
   2   2   3       12.05       10.92      1.48 o 
   3   2   3       14.01       14.27      1.20 o 
   4   2   3        4.00        3.77      0.84 o 
  -4   3   3        3.00        2.31      0.69 o 
  -3   3   3        3.34        3.21      0.50 o 
  -2   3   3       12.15       13.05      0.60 o 
  -1   3   3      114.70      116.60      1.87 o 
   0   3   3      111.10      109.87      1.72 o 
   1   3   3      486.10      506.42      5.33 o 
   2   3   3       47.31       49.04      0.99 o 
   3   3   3       20.72       19.80      1.47 o 
   4   3   3        0.38        1.10      0.45 o 
  -4   4   3        8.53        7.74      1.13 o 
  -3   4   3        1.03        0.40      0.23 o 
  -2   4   3       47.03       42.05      1.22 o 
  -1   4   3       14.11       10.87      0.57 o 
   0   4   3       25.21       24.55      0.81 o 
   1   4   3       36.14       37.57      0.92 o 
   2   4   3       58.39       58.56      2.37 o 
   3   4   3        0.48        0.44      0.39 o 
  -4   5   3        6.39        7.93      1.18 o 
  -3   5   3        7.20        7.66      0.73 o 
  -2   5   3       78.73       75.62      1.80 o 
  -1   5   3      176.76      172.90      3.63 o 
   0   5   3       13.91       13.51      0.66 o 
   1   5   3       35.36       35.74      1.26 o 
   2   5   3        6.50        5.25      0.90 o 
   3   5   3        0.13       -0.38      0.26 o 
  -3   6   3       14.62       16.87      1.23 o 
  -2   6   3       52.07       52.01      1.60 o 
  -1   6   3      143.44      144.18      2.67 o 
   0   6   3       82.24       81.75      3.00 o 
   1   6   3        0.88        0.67      0.45 o 
   2   6   3        1.67        0.81      0.42 o 
   3   6   3        0.02       -0.38      0.26 o 
  -3   7   3        1.33        1.65      0.40 o 
  -2   7   3        5.96        6.08      0.70 o 
  -1   7   3       23.25       23.97      1.08 o 
   0   7   3       21.55       21.33      1.41 o 
   1   7   3        8.18        7.77      1.18 o 
   2   7   3       10.06       10.36      1.38 o 
  -2   8   3        1.96        2.65      0.71 o 
  -1   8   3        4.76        5.51      0.67 o 
   0   8   3        0.42        0.35      0.45 o 
   1   8   3        9.50        8.30      1.24 o 
   0  -9   4        1.85        1.64      0.75 o 
   1  -9   4        9.99       12.74      1.54 o 
  -1  -8   4        3.02        3.07      0.85 o 
   0  -8   4       22.15       23.44      1.85 o 
   1  -8   4        5.87        5.98      0.70 o 
   2  -8   4        9.59        8.58      0.83 o 
  -2  -7   4       10.25       11.50      1.55 o 
  -1  -7   4       12.61       11.40      1.44 o 
   0  -7   4       12.25       12.99      1.20 o 
   1  -7   4        8.34        7.17      0.67 o 
   2  -7   4        9.57       10.50      0.83 o 
   3  -7   4        1.95        1.70      0.56 o 
  -3  -6   4        1.31        0.90      0.71 o 
  -2  -6   4        5.82        6.49      1.16 o 
  -1  -6   4       10.32       10.30      1.30 o 
   0  -6   4        3.27        3.80      0.47 o 
   1  -6   4       27.42       23.90      1.03 o 
   2  -6   4        7.26        6.64      0.65 o 
   3  -6   4        1.12        1.92      0.59 o 
  -3  -5   4        2.65        2.45      0.85 o 
  -2  -5   4       25.33       24.72      1.75 o 
  -1  -5   4        9.07        9.26      0.53 o 
   0  -5   4      116.53      112.05      2.05 o 
   1  -5   4       27.41       26.72      0.99 o 
   2  -5   4       66.24       62.00      1.66 o 
   3  -5   4       19.18       17.54      1.39 o 
   4  -5   4        3.29        4.37      0.90 o 
  -4  -4   4        2.00        2.20      0.78 o 
  -3  -4   4        4.12        5.77      1.08 o 
  -2  -4   4       22.10       21.47      1.52 o 
  -1  -4   4      244.44      239.12      3.12 o 
   0  -4   4       60.70       61.61      1.36 o 
   1  -4   4      129.64      122.77      2.08 o 
   2  -4   4        1.20        1.63      0.31 o 
   3  -4   4       12.31       12.66      1.24 o 
   4  -4   4       13.39       13.72      1.42 o 
  -4  -3   4        1.95        2.96      0.82 o 
  -3  -3   4        0.59        0.26      0.54 o 
  -2  -3   4       38.00       37.35      1.01 o 
  -1  -3   4       52.55       50.88      1.10 o 
   0  -3   4      434.37      459.22      5.03 o 
   1  -3   4      437.03      431.52      4.78 o 
   2  -3   4       32.29       31.62      0.90 o 
   3  -3   4      109.59      106.45      3.33 o 
   4  -3   4       11.95       10.79      1.23 o 
  -4  -2   4       15.70       16.51      1.70 o 
  -3  -2   4       13.05       13.74      1.37 o 
  -2  -2   4       30.97       33.62      0.95 o 
  -1  -2   4      145.59      137.37      2.02 o 
   0  -2   4      311.19      320.46      3.56 o 
   1  -2   4        2.44        1.81      0.19 o 
   2  -2   4      443.94      449.34      4.51 o 
   3  -2   4        2.08        2.42      0.40 o 
   4  -2   4       34.76       35.25      1.40 o 
  -4  -1   4       12.53       10.98      1.36 o 
  -3  -1   4      104.79      106.18      2.09 o 
  -2  -1   4       11.48       11.29      0.57 o 
  -1  -1   4      119.19      117.28      1.79 o 
   0  -1   4      106.79      114.49      2.45 o 
   1  -1   4      574.36      612.48     11.26 o 
   2  -1   4       20.67       23.31      0.85 o 
   3  -1   4       41.43       41.04      1.33 o 
   4  -1   4        3.39        3.91      0.56 o 
  -4   0   4        0.23        0.24      0.41 o 
  -3   0   4       15.36       15.25      1.00 o 
  -2   0   4      180.59      168.01      3.43 o 
  -1   0   4       51.24       52.58      1.50 o 
   0   0   4     1277.09     1332.72     14.62 o 
   1   0   4      151.41      159.09      2.16 o 
   2   0   4      179.49      183.16      2.68 o 
   3   0   4       12.22       12.56      0.70 o 
   4   0   4        1.65        2.23      0.58 o 
  -4   1   4        1.01        1.27      0.58 o 
  -3   1   4       18.70       21.34      0.78 o 
  -2   1   4       14.89       12.52      0.83 o 
  -1   1   4        4.29        6.27      0.35 o 
   0   1   4       76.97       79.93      1.25 o 
   1   1   4       53.54       49.83      1.32 o 
   2   1   4      211.53      219.79      2.98 o 
   3   1   4       44.84       42.08      1.24 o 
   4   1   4       19.16       20.85      1.59 o 
  -4   2   4        0.44        0.95      0.46 o 
  -3   2   4        3.13        3.47      0.41 o 
  -2   2   4      149.74      154.91      2.22 o 
  -1   2   4      386.83      403.89      4.32 o 
   0   2   4      319.48      357.17      5.22 o 
   1   2   4      262.23      269.14      4.48 o 
   2   2   4       24.29       24.07      0.79 o 
   3   2   4       21.99       25.03      1.64 o 
   4   2   4       11.13        9.54      1.29 o 
  -4   3   4        2.64        3.18      0.81 o 
  -3   3   4        0.94        0.95      0.29 o 
  -2   3   4       15.00       13.85      0.64 o 
  -1   3   4       37.95       43.09      1.07 o 
   0   3   4      767.06      854.75      8.43 o 
   1   3   4       85.86       87.82      1.56 o 
   2   3   4       35.59       33.28      0.90 o 
   3   3   4        6.28        7.65      1.11 o 
   4   3   4        0.45        0.64      0.37 o 
  -4   4   4        2.35        3.17      0.84 o 
  -3   4   4       52.14       51.68      1.49 o 
  -2   4   4       25.09       24.19      1.10 o 
  -1   4   4       74.45       72.00      1.55 o 
   0   4   4       30.48       29.78      1.13 o 
   1   4   4      107.18      109.03      1.85 o 
   2   4   4        5.03        4.98      0.84 o 
   3   4   4       10.19       12.43      1.40 o 
  -4   5   4       10.12       11.81      1.42 o 
  -3   5   4       36.80       31.44      1.26 o 
  -2   5   4      197.39      197.02      3.27 o 
  -1   5   4        7.75        6.64      0.85 o 
   0   5   4       27.24       27.24      1.60 o 
   1   5   4       14.31       14.33      0.65 o 
   2   5   4        1.27        1.11      0.45 o 
   3   5   4        6.74        6.01      1.00 o 
  -3   6   4       17.66       17.98      1.02 o 
  -2   6   4       29.53       27.06      1.16 o 
  -1   6   4       70.51       72.52      1.83 o 
   0   6   4       60.21       58.93      3.25 o 
   1   6   4        1.32        2.08      0.62 o 
   2   6   4        8.71        8.39      1.24 o 
  -3   7   4        0.56        0.96      0.38 o 
  -2   7   4        0.43        0.76      0.42 o 
  -1   7   4        1.31        1.12      0.41 o 
   0   7   4       13.04       10.70      1.34 o 
   1   7   4       41.14       40.01      2.29 o 
   2   7   4        0.79        1.36      0.53 o 
  -2   8   4        8.30       10.59      0.92 o 
  -1   8   4        4.64        4.24      0.59 o 
   0   8   4        2.91        2.35      0.72 o 
   1   8   4        8.05        7.38      1.20 o 
   0  -9   5        1.68        2.15      0.79 o 
   1  -9   5       11.03       11.82      1.52 o 
  -1  -8   5        5.19        6.90      1.24 o 
   0  -8   5       11.62       12.37      1.51 o 
   1  -8   5        1.43        0.96      0.58 o 
   2  -8   5       24.63       24.91      2.17 o 
  -2  -7   5        0.11       -0.18      0.46 o 
  -1  -7   5        9.46       10.76      1.45 o 
   0  -7   5        5.87        6.83      1.07 o 
   1  -7   5       12.52       15.26      0.91 o 
   2  -7   5        1.27        2.28      0.45 o 
   3  -7   5        8.69        9.15      1.28 o 
  -3  -6   5        0.33        0.66      0.58 o 
  -2  -6   5        7.14        8.74      1.28 o 
  -1  -6   5       19.24       19.84      1.62 o 
   0  -6   5       65.43       63.51      3.62 o 
   1  -6   5       62.32       58.04      1.61 o 
   2  -6   5        0.84        0.55      0.28 o 
   3  -6   5        8.83       10.56      1.31 o 
  -3  -5   5        7.26        7.39      1.26 o 
  -2  -5   5       34.74       33.96      2.01 o 
  -1  -5   5       10.24       10.17      0.61 o 
   0  -5   5       50.40       48.29      1.34 o 
   1  -5   5       51.20       51.35      1.41 o 
   2  -5   5      249.67      247.87      4.78 o 
   3  -5   5       15.50       15.45      1.32 o 
   4  -5   5        6.43        8.72      1.26 o 
  -3  -4   5        3.68        4.20      0.95 o 
  -2  -4   5       26.82       22.60      1.54 o 
  -1  -4   5      141.80      141.59      2.30 o 
   0  -4   5       43.62       41.13      1.50 o 
   1  -4   5      105.91      105.27      2.07 o 
   2  -4   5      168.76      172.14      2.69 o 
   3  -4   5      149.76      156.87      4.38 o 
   4  -4   5        4.71        4.43      0.91 o 
  -4  -3   5        0.79        0.75      0.60 o 
  -3  -3   5        1.73        1.47      0.68 o 
  -2  -3   5        6.07        5.57      0.51 o 
  -1  -3   5        0.13        0.53      0.18 o 
   0  -3   5      314.64      322.01      3.87 o 
   1  -3   5       46.87       48.69      1.11 o 
   2  -3   5       63.17       62.38      1.35 o 
   3  -3   5       35.71       35.21      1.85 o 
   4  -3   5       45.54       44.47      2.30 o 
  -4  -2   5        6.37        6.10      1.16 o 
  -3  -2   5        0.66        0.16      0.48 o 
  -2  -2   5       25.18       26.54      0.91 o 
  -1  -2   5      155.15      154.23      2.29 o 
   0  -2   5      457.18      486.53      5.21 o 
   1  -2   5      443.59      498.44      7.66 o 
   2  -2   5       14.03       13.63      0.69 o 
   3  -2   5       16.75       17.40      0.89 o 
   4  -2   5        5.59        6.50      0.73 o 
  -4  -1   5       24.77       21.96      1.81 o 
  -3  -1   5        4.26        4.55      0.54 o 
  -2  -1   5       26.53       25.00      0.89 o 
  -1  -1   5      226.54      238.55      4.19 o 
   0  -1   5      248.66      258.92      6.25 o 
   1  -1   5      302.21      337.64      4.56 o 
   2  -1   5       28.65       28.15      1.86 o 
   3  -1   5       34.26       32.80      1.19 o 
   4  -1   5        0.15        0.87      0.29 o 
  -4   0   5        2.12        2.14      0.48 o 
  -3   0   5       42.69       40.47      1.70 o 
  -2   0   5       47.50       50.34      1.70 o 
  -1   0   5       44.46       43.08      1.46 o 
   0   0   5      439.01      466.02      6.72 o 
   1   0   5       68.41       77.34      1.44 o 
   2   0   5       22.34       26.92      0.91 o 
   3   0   5       22.42       22.80      0.97 o 
   4   0   5        2.32        3.20      0.74 o 
  -4   1   5        0.71        0.41      0.48 o 
  -3   1   5       14.85       12.36      1.04 o 
  -2   1   5      122.15      133.12      1.80 o 
  -1   1   5      423.56      443.69      6.97 o 
   0   1   5      154.68      167.66      2.43 o 
   1   1   5      696.57      707.03      9.61 o 
   2   1   5       51.89       50.61      1.27 o 
   3   1   5       28.95       28.30      1.55 o 
   4   1   5        2.74        3.71      0.78 o 
  -4   2   5        0.99        0.53      0.48 o 
  -3   2   5        8.02       10.03      1.09 o 
  -2   2   5       85.26       86.95      1.49 o 
  -1   2   5      327.73      379.88      5.82 o 
   0   2   5      358.21      387.25      4.33 o 
   1   2   5       97.47       93.91      1.69 o 
   2   2   5       11.73       11.90      0.60 o 
   3   2   5       29.15       28.29      1.77 o 
   4   2   5        5.96        5.49      1.05 o 
  -4   3   5       18.92       21.58      1.65 o 
  -3   3   5       14.77       18.00      1.37 o 
  -2   3   5       38.69       35.67      1.02 o 
  -1   3   5      142.10      155.82      2.33 o 
   0   3   5       42.76       43.63      1.09 o 
   1   3   5        0.17        0.31      0.18 o 
   2   3   5       91.20       92.96      2.54 o 
   3   3   5        1.08        2.09      0.61 o 
  -4   4   5       15.08       15.06      1.56 o 
  -3   4   5       69.66       71.07      2.82 o 
  -2   4   5       14.18       17.65      0.79 o 
  -1   4   5       40.92       41.43      1.17 o 
   0   4   5        1.46        1.67      0.38 o 
   1   4   5       26.77       25.13      0.87 o 
   2   4   5       19.77       21.30      1.51 o 
   3   4   5       14.58       13.21      1.49 o 
  -4   5   5        5.97        6.69      1.11 o 
  -3   5   5       19.34       22.65      1.64 o 
  -2   5   5        9.65        9.04      0.83 o 
  -1   5   5       27.42       26.09      1.00 o 
   0   5   5       23.76       24.73      0.96 o 
   1   5   5       22.06       23.90      1.52 o 
   2   5   5        6.87        5.94      1.00 o 
   3   5   5        5.46        4.19      0.86 o 
  -3   6   5        3.45        3.80      0.78 o 
  -2   6   5        1.30        1.16      0.48 o 
  -1   6   5       26.96       25.41      1.09 o 
   0   6   5       18.14       19.23      0.91 o 
   1   6   5        4.81        4.37      0.84 o 
   2   6   5        1.29        1.09      0.49 o 
  -3   7   5        1.41        2.74      0.69 o 
  -2   7   5        1.36        1.05      0.35 o 
  -1   7   5        2.79        3.18      0.50 o 
   0   7   5       14.27       12.50      1.41 o 
   1   7   5        5.06        6.55      1.13 o 
   2   7   5        1.49        1.42      0.56 o 
  -2   8   5        7.28        7.44      0.80 o 
  -1   8   5        2.77        3.57      0.59 o 
   0   8   5        8.59       11.43      1.46 o 
  -1  -8   6        6.74        8.65      1.41 o 
   0  -8   6        0.11        1.22      0.61 o 
   1  -8   6       12.39       13.47      0.97 o 
   2  -8   6        3.70        2.73      0.75 o 
  -2  -7   6        6.23        7.46      1.24 o 
  -1  -7   6        7.48        8.48      1.32 o 
   0  -7   6        9.98        8.79      0.75 o 
   1  -7   6        6.23        5.54      0.65 o 
   2  -7   6        2.31        2.29      0.65 o 
   3  -7   6       12.19       14.75      1.59 o 
  -3  -6   6        0.26        1.21      0.73 o 
  -2  -6   6        3.50        3.98      0.99 o 
  -1  -6   6       14.92       17.46      1.52 o 
   0  -6   6       24.42       23.77      1.03 o 
   1  -6   6       92.96       86.96      2.05 o 
   2  -6   6       30.99       30.50      1.84 o 
   3  -6   6        4.72        6.99      1.15 o 
  -3  -5   6        3.64        3.94      1.00 o 
  -2  -5   6        3.55        3.30      0.79 o 
  -1  -5   6       50.81       51.12      2.03 o 
   0  -5   6        9.83        9.16      0.64 o 
   1  -5   6      354.12      357.41      5.29 o 
   2  -5   6       92.61       95.14      3.24 o 
   3  -5   6        8.97        8.63      1.18 o 
   4  -5   6        3.35        4.43      0.91 o 
  -3  -4   6        6.28        5.50      1.07 o 
  -2  -4   6       22.63       20.61      1.48 o 
  -1  -4   6       98.86       99.17      1.94 o 
   0  -4   6      176.91      174.09      3.76 o 
   1  -4   6      147.42      144.23      2.39 o 
   2  -4   6      184.25      186.08      4.52 o 
   3  -4   6       34.19       33.20      1.93 o 
   4  -4   6        2.16        2.53      0.64 o 
  -4  -3   6        0.18        0.36      0.49 o 
  -3  -3   6        0.96        0.97      0.63 o 
  -2  -3   6       28.78       30.95      1.06 o 
  -1  -3   6      204.72      206.93      2.99 o 
   0  -3   6      139.14      134.86      2.46 o 
   1  -3   6       25.93       23.63      0.76 o 
   2  -3   6      223.35      228.36      5.01 o 
   3  -3   6       79.48       75.92      2.87 o 
   4  -3   6        9.49        9.11      1.21 o 
  -4  -2   6        0.79        1.55      0.73 o 
  -3  -2   6        7.92        9.36      0.70 o 
  -2  -2   6       17.21       15.00      0.98 o 
  -1  -2   6      177.22      176.36      2.62 o 
   0  -2   6      224.26      249.10      3.14 o 
   1  -2   6      195.28      186.34      3.84 o 
   2  -2   6       12.32       10.61      1.35 o 
   3  -2   6       42.33       44.16      1.48 o 
   4  -2   6       32.43       35.43      1.46 o 
  -4  -1   6        3.57        3.28      0.94 o 
  -3  -1   6        0.13        0.37      0.27 o 
  -2  -1   6       22.91       20.34      0.84 o 
  -1  -1   6       82.67       89.41      2.30 o 
   0  -1   6       90.10      101.66      1.65 o 
   1  -1   6      166.12      158.00      2.36 o 
   2  -1   6      215.39      215.77      3.67 o 
   3  -1   6        7.53        6.11      0.63 o 
   4  -1   6        6.31        6.53      0.70 o 
  -4   0   6        1.54        1.76      0.47 o 
  -3   0   6       17.93       16.55      1.16 o 
  -2   0   6       26.50       24.92      1.27 o 
  -1   0   6      191.54      181.34      3.69 o 
   0   0   6      198.31      211.66      2.64 o 
   1   0   6       54.20       60.75      1.32 o 
   2   0   6      106.81      106.72      2.85 o 
   3   0   6        8.49        7.84      0.67 o 
   4   0   6        8.49        8.68      1.26 o 
  -4   1   6        2.76        4.47      0.85 o 
  -3   1   6       27.78       26.79      1.51 o 
  -2   1   6      126.54      129.77      3.27 o 
  -1   1   6       49.68       53.54      1.81 o 
   0   1   6      103.74       97.72      1.59 o 
   1   1   6      144.43      139.48      3.78 o 
   2   1   6       50.38       50.43      2.07 o 
   3   1   6       27.57       30.72      1.15 o 
   4   1   6        2.20        2.41      0.67 o 
  -4   2   6        1.84        2.42      0.66 o 
  -3   2   6       35.54       37.87      1.91 o 
  -2   2   6       89.74       91.35      2.74 o 
  -1   2   6       65.57       66.85      1.24 o 
   0   2   6      135.41      127.80      2.00 o 
   1   2   6       10.65       10.97      0.59 o 
   2   2   6       62.60       58.96      1.46 o 
   3   2   6       11.67       11.64      1.35 o 
   4   2   6        4.84        4.84      0.96 o 
  -4   3   6        9.69       11.51      1.41 o 
  -3   3   6        1.83        0.88      0.50 o 
  -2   3   6       23.97       26.13      0.86 o 
  -1   3   6       58.07       62.61      1.36 o 
   0   3   6        6.99        7.17      0.48 o 
   1   3   6      132.77      134.65      2.27 o 
   2   3   6       27.12       29.18      1.55 o 
   3   3   6        3.83        3.94      0.88 o 
  -4   4   6        6.86        6.44      1.16 o 
  -3   4   6        3.78        2.99      0.81 o 
  -2   4   6       22.54       24.17      1.18 o 
  -1   4   6       26.12       22.63      0.88 o 
   0   4   6       99.69       96.56      1.90 o 
   1   4   6       11.47       11.81      0.65 o 
   2   4   6       34.63       33.27      1.93 o 
   3   4   6       21.96       23.70      1.73 o 
  -3   5   6        3.96        3.59      0.89 o 
  -2   5   6       17.98       18.64      0.90 o 
  -1   5   6       33.01       35.72      1.21 o 
   0   5   6       21.00       21.11      1.04 o 
   1   5   6       11.65        9.68      1.16 o 
   2   5   6       11.72       12.39      1.42 o 
   3   5   6        2.05        1.79      0.53 o 
  -3   6   6        0.77        0.99      0.53 o 
  -2   6   6        1.08        2.12      0.43 o 
  -1   6   6       17.76       17.30      1.20 o 
   0   6   6        7.39        5.55      0.61 o 
   1   6   6        8.67       10.03      1.27 o 
   2   6   6        0.18        0.15      0.28 o 
  -2   7   6        2.21        2.53      0.63 o 
  -1   7   6        7.62        6.38      0.70 o 
   0   7   6       26.91       25.95      1.78 o 
   1   7   6        5.49        4.76      0.93 o 
  -1   8   6        3.44        4.98      0.67 o 
   0   8   6        6.27        6.32      1.09 o 
  -1  -8   7        0.28       -0.50      0.48 o 
   0  -8   7        0.74        0.90      0.62 o 
   1  -8   7       17.12       18.45      1.07 o 
   2  -8   7        7.94        8.41      1.20 o 
  -2  -7   7        4.42        6.27      1.16 o 
  -1  -7   7       52.28       56.92      2.87 o 
   0  -7   7       31.38       33.25      1.33 o 
   1  -7   7       10.74       12.41      0.86 o 
   2  -7   7       17.93       15.00      1.49 o 
   3  -7   7        8.73       10.25      1.39 o 
  -2  -6   7        1.61        1.64      0.72 o 
  -1  -6   7        2.10        1.74      0.71 o 
   0  -6   7      288.11      293.79      9.68 o 
   1  -6   7       72.20       76.34      2.48 o 
   2  -6   7       28.14       29.46      1.85 o 
   3  -6   7        3.11        3.58      0.85 o 
  -3  -5   7        7.86       11.02      1.51 o 
  -2  -5   7        5.57        5.45      1.02 o 
  -1  -5   7       23.52       23.53      0.98 o 
   0  -5   7       14.92       16.04      0.82 o 
   1  -5   7      167.70      166.56      2.86 o 
   2  -5   7       22.08       23.28      1.58 o 
   3  -5   7       42.41       44.48      2.39 o 
  -3  -4   7        2.43        2.91      0.84 o 
  -2  -4   7       87.17       83.81      3.12 o 
  -1  -4   7       11.88       11.65      0.67 o 
   0  -4   7       94.92       91.41      2.97 o 
   1  -4   7       24.04       21.06      0.85 o 
   2  -4   7       17.76       17.86      1.31 o 
   3  -4   7       18.12       21.81      1.58 o 
   4  -4   7        8.61        7.46      1.19 o 
  -3  -3   7        4.51        4.65      0.95 o 
  -2  -3   7       41.25       44.16      1.35 o 
  -1  -3   7       85.15       83.81      1.79 o 
   0  -3   7       41.33       39.44      1.09 o 
   1  -3   7      172.72      178.24      2.54 o 
   2  -3   7      168.06      170.16      4.22 o 
   3  -3   7       11.09       11.87      1.26 o 
   4  -3   7        2.37        2.18      0.64 o 
  -4  -2   7        0.16       -0.20      0.49 o 
  -3  -2   7        1.57        1.72      0.36 o 
  -2  -2   7       28.09       25.35      1.84 o 
  -1  -2   7       20.35       20.77      0.85 o 
   0  -2   7       53.41       54.86      1.22 o 
   1  -2   7       95.30       97.68      2.76 o 
   2  -2   7        7.93        7.37      0.62 o 
   3  -2   7       95.06       92.48      2.25 o 
   4  -2   7        3.21        2.78      0.49 o 
  -4  -1   7        2.87        2.31      0.76 o 
  -3  -1   7        6.73        7.64      0.70 o 
  -2  -1   7       83.34       78.60      1.82 o 
  -1  -1   7       58.90       56.85      1.94 o 
   0  -1   7       10.22        7.99      0.45 o 
   1  -1   7       82.05       82.31      2.04 o 
   2  -1   7       28.17       27.90      1.04 o 
   3  -1   7        2.65        2.72      0.48 o 
   4  -1   7        3.31        3.60      0.56 o 
  -4   0   7        1.15        1.18      0.57 o 
  -3   0   7       15.30       17.26      1.21 o 
  -2   0   7        3.97        5.10      0.73 o 
  -1   0   7      192.32      185.85      3.93 o 
   0   0   7      210.19      228.44      2.90 o 
   1   0   7      141.38      135.02      2.23 o 
   2   0   7       10.62        9.40      0.64 o 
   3   0   7       25.32       27.51      1.15 o 
   4   0   7        5.27        9.37      1.33 o 
  -4   1   7        8.49        8.11      1.14 o 
  -3   1   7        5.42        6.10      0.94 o 
  -2   1   7       34.18       30.26      1.54 o 
  -1   1   7       79.20       78.15      2.39 o 
   0   1   7      298.40      301.53      4.78 o 
   1   1   7      136.87      142.30      2.34 o 
   2   1   7       58.69       53.62      1.44 o 
   3   1   7       19.86       20.46      0.98 o 
   4   1   7        2.77        4.65      0.97 o 
  -4   2   7        2.51        2.95      0.76 o 
  -3   2   7       14.68       14.06      1.27 o 
  -2   2   7       15.82       13.75      1.13 o 
  -1   2   7       66.52       65.06      2.21 o 
   0   2   7      142.30      144.75      2.26 o 
   1   2   7       43.81       42.87      1.20 o 
   2   2   7       18.66       18.82      0.85 o 
   3   2   7       12.14       12.00      1.37 o 
  -4   3   7        0.35       -0.16      0.43 o 
  -3   3   7        5.53        6.17      1.05 o 
  -2   3   7        7.48        7.19      0.97 o 
  -1   3   7       51.58       48.52      1.96 o 
   0   3   7       14.07       12.19      0.62 o 
   1   3   7      152.64      149.24      2.53 o 
   2   3   7       26.58       28.70      1.06 o 
   3   3   7       16.61       17.99      1.53 o 
  -3   4   7        3.79        3.90      0.87 o 
  -2   4   7       19.57       18.72      1.38 o 
  -1   4   7        6.40        6.39      0.55 o 
   0   4   7       19.54       19.80      0.87 o 
   1   4   7       47.50       45.36      1.34 o 
   2   4   7       30.57       30.15      1.85 o 
   3   4   7        2.38        3.44      0.82 o 
  -3   5   7        1.03        1.84      0.59 o 
  -2   5   7        0.97        0.63      0.44 o 
  -1   5   7        2.30        2.54      0.76 o 
   0   5   7       12.75       11.25      0.71 o 
   1   5   7       10.75       11.61      1.28 o 
   2   5   7        2.89        2.78      0.75 o 
  -3   6   7        0.57        0.79      0.49 o 
  -2   6   7       11.45       11.84      1.37 o 
  -1   6   7       14.23       15.37      1.93 o 
   0   6   7        3.16        3.60      0.88 o 
   1   6   7        1.09        1.76      0.58 o 
   2   6   7        1.27        1.35      0.53 o 
  -2   7   7        3.68        3.96      0.83 o 
  -1   7   7       11.77       11.50      0.93 o 
   0   7   7        5.82        5.54      0.94 o 
   1   7   7        1.07        0.69      0.42 o 
   0  -8   8        4.08        5.58      1.19 o 
   1  -8   8       17.35       19.64      1.55 o 
  -2  -7   8        9.41       10.10      1.51 o 
  -1  -7   8       26.62       28.72      2.11 o 
   0  -7   8        7.98        9.55      0.83 o 
   1  -7   8        0.76        0.74      0.44 o 
   2  -7   8       14.20       15.41      1.53 o 
  -2  -6   8        2.00        1.38      0.65 o 
  -1  -6   8       72.29       76.83      3.12 o 
   0  -6   8       20.65       22.72      1.06 o 
   1  -6   8       12.18       12.08      0.82 o 
   2  -6   8        9.26       10.78      1.30 o 
   3  -6   8       10.80       11.69      1.48 o 
  -3  -5   8        5.76        5.82      1.08 o 
  -2  -5   8        8.88       12.93      1.45 o 
  -1  -5   8       14.48       13.09      0.76 o 
   0  -5   8       78.25       78.08      1.88 o 
   1  -5   8        2.85        2.44      0.41 o 
   2  -5   8       62.46       62.31      2.68 o 
   3  -5   8        6.31        7.65      1.20 o 
  -3  -4   8       15.30       13.24      1.54 o 
  -2  -4   8        0.25        0.43      0.28 o 
  -1  -4   8       35.18       35.48      1.20 o 
   0  -4   8       82.68       83.70      1.84 o 
   1  -4   8       45.10       41.54      1.26 o 
   2  -4   8        0.84        1.00      0.49 o 
   3  -4   8        5.65        5.42      1.02 o 
  -3  -3   8        3.68        4.04      0.91 o 
  -2  -3   8       11.68       11.22      0.77 o 
  -1  -3   8       96.98       94.33      1.99 o 
   0  -3   8       48.51       48.32      1.28 o 
   1  -3   8      334.87      326.88      6.28 o 
   2  -3   8       50.99       47.83      2.12 o 
   3  -3   8        5.46        4.04      0.84 o 
   4  -3   8        0.40       -0.13      0.28 o 
  -4  -2   8        0.74        0.46      0.53 o 
  -3  -2   8        1.72        2.45      0.68 o 
  -2  -2   8       13.74       13.85      0.78 o 
  -1  -2   8        0.62        0.05      0.20 o 
   0  -2   8      151.79      155.93      2.44 o 
   1  -2   8       19.59       19.79      1.21 o 
   2  -2   8      160.33      154.06      2.81 o 
   3  -2   8       23.98       25.09      1.36 o 
   4  -2   8        2.80        2.84      0.54 o 
  -4  -1   8        1.42        2.14      0.74 o 
  -3  -1   8        2.79        2.07      0.43 o 
  -2  -1   8        7.76        9.03      0.70 o 
  -1  -1   8       16.60       17.73      1.16 o 
   0  -1   8       26.63       24.20      0.81 o 
   1  -1   8       56.70       53.71      1.34 o 
   2  -1   8       48.63       47.08      1.42 o 
   3  -1   8        0.82        0.33      0.53 o 
   4  -1   8        9.66       10.96      0.94 o 
  -4   0   8        1.88        2.35      0.48 o 
  -3   0   8        4.05        5.56      0.88 o 
  -2   0   8       48.82       51.18      2.01 o 
  -1   0   8       88.61       88.69      2.64 o 
   0   0   8       24.20       22.71      0.75 o 
   1   0   8      100.78       99.52      1.94 o 
   2   0   8       37.38       34.80      2.08 o 
   3   0   8       26.88       26.25      1.16 o 
  -4   1   8        1.36        1.08      0.57 o 
  -3   1   8       10.53       12.84      1.27 o 
  -2   1   8       14.98       13.35      1.09 o 
  -1   1   8       37.36       35.15      1.65 o 
   0   1   8        4.85        4.36      0.40 o 
   1   1   8       37.85       34.79      1.10 o 
   2   1   8      124.14      123.39      2.44 o 
   3   1   8        4.45        4.64      0.59 o 
  -4   2   8        2.79        3.62      0.86 o 
  -3   2   8        8.57        8.44      1.14 o 
  -2   2   8       25.27       26.56      1.58 o 
  -1   2   8       82.73       78.14      2.59 o 
   0   2   8       21.61       22.08      1.18 o 
   1   2   8       31.57       30.69      1.10 o 
   2   2   8       68.16       66.40      1.72 o 
   3   2   8        9.76        6.48      1.08 o 
  -3   3   8        2.65        3.06      0.75 o 
  -2   3   8       16.87       17.92      1.38 o 
  -1   3   8       11.77       12.29      0.60 o 
   0   3   8      176.53      172.25      2.77 o 
   1   3   8       55.58       54.97      1.49 o 
   2   3   8       16.69       15.29      1.31 o 
   3   3   8       12.04       10.65      1.42 o 
  -3   4   8        0.35        1.33      0.63 o 
  -2   4   8        9.96        9.32      1.16 o 
  -1   4   8       43.63       42.19      1.25 o 
   0   4   8       31.11       28.83      1.59 o 
   1   4   8       20.51       19.70      0.91 o 
   2   4   8       29.41       33.37      1.98 o 
  -3   5   8        3.09        4.39      0.89 o 
  -2   5   8        2.95        4.11      0.81 o 
  -1   5   8       14.75       14.16      0.79 o 
   0   5   8       12.75       13.72      1.12 o 
   1   5   8        4.61        5.69      0.96 o 
   2   5   8        2.73        2.96      0.75 o 
  -2   6   8        9.08       11.02      1.33 o 
  -1   6   8        2.50        1.45      0.35 o 
   0   6   8        2.67        4.14      0.57 o 
   1   6   8        8.76        8.22      1.20 o 
  -1   7   8       10.52       11.85      1.33 o 
   0   7   8        5.94        6.65      1.13 o 
   0  -8   9       15.45       17.39      1.68 o 
  -1  -7   9        6.48        7.17      1.30 o 
   0  -7   9       16.20       16.67      1.02 o 
   1  -7   9       16.72       19.91      1.52 o 
   2  -7   9       29.31       29.86      2.04 o 
  -2  -6   9        6.24        8.11      1.26 o 
  -1  -6   9       14.98       16.29      1.49 o 
   0  -6   9        8.44        9.80      0.80 o 
   1  -6   9       69.79       71.60      2.89 o 
   2  -6   9        2.92        2.40      0.71 o 
  -2  -5   9        5.57        6.45      1.12 o 
  -1  -5   9        3.53        4.75      0.60 o 
   0  -5   9        6.21        6.79      0.64 o 
   1  -5   9        4.25        3.29      0.73 o 
   2  -5   9       39.64       38.20      2.12 o 
   3  -5   9        2.69        4.22      0.88 o 
  -3  -4   9        3.13        5.04      0.99 o 
  -2  -4   9        0.78        0.44      0.29 o 
  -1  -4   9       40.08       38.87      1.31 o 
   0  -4   9      117.08      116.85      2.29 o 
   1  -4   9        2.08        2.31      0.60 o 
   2  -4   9       13.19       13.68      1.34 o 
   3  -4   9       13.65       13.72      1.48 o 
  -3  -3   9        4.61        5.09      1.01 o 
  -2  -3   9       20.12       20.06      1.02 o 
  -1  -3   9        0.08        0.18      0.35 o 
   0  -3   9      130.85      127.94      2.30 o 
   1  -3   9      111.12      106.19      3.19 o 
   2  -3   9        7.04        7.44      1.02 o 
   3  -3   9       15.87       18.25      1.48 o 
  -3  -2   9        0.47        0.30      0.29 o 
  -2  -2   9        0.36        0.57      0.35 o 
  -1  -2   9       34.19       37.24      1.24 o 
   0  -2   9       69.92       68.84      1.79 o 
   1  -2   9       40.97       41.68      1.89 o 
   2  -2   9       95.91       88.82      2.10 o 
   3  -2   9       12.56       12.96      0.98 o 
  -3  -1   9       18.24       19.06      1.05 o 
  -2  -1   9        1.13        2.53      0.75 o 
  -1  -1   9        9.17        9.20      0.68 o 
   0  -1   9        0.04       -0.16      0.17 o 
   1  -1   9      107.90      101.40      2.02 o 
   2  -1   9       49.71       47.10      2.50 o 
   3  -1   9       36.08       36.35      1.44 o 
  -3   0   9        1.60        2.36      0.66 o 
  -2   0   9       39.09       38.84      1.88 o 
  -1   0   9       30.76       29.49      1.56 o 
   0   0   9      207.99      207.86      4.26 o 
   1   0   9       56.89       53.45      2.07 o 
   2   0   9       48.51       45.56      1.45 o 
   3   0   9       25.59       26.04      1.20 o 
  -3   1   9        5.07        5.46      0.95 o 
  -2   1   9       25.97       25.52      1.61 o 
  -1   1   9       19.22       19.31      1.31 o 
   0   1   9      194.90      201.29      2.94 o 
   1   1   9      334.49      327.30      4.37 o 
   2   1   9        2.20        1.95      0.40 o 
   3   1   9        2.41        1.37      0.82 o 
  -3   2   9        2.13        1.94      0.63 o 
  -2   2   9       22.92       26.02      1.63 o 
  -1   2   9       71.45       67.42      2.51 o 
   0   2   9       12.64       11.79      0.90 o 
   1   2   9       93.59       93.57      2.02 o 
   2   2   9       49.54       51.99      1.56 o 
   3   2   9       13.01       15.56      1.66 o 
  -3   3   9        3.44        3.88      0.85 o 
  -2   3   9       26.62       22.19      1.57 o 
  -1   3   9       42.52       43.34      2.05 o 
   0   3   9       73.82       76.08      4.11 o 
   1   3   9       23.83       24.04      1.02 o 
   2   3   9        1.94        2.70      0.70 o 
   3   3   9       22.77       26.92      1.90 o 
  -3   4   9        3.36        3.10      0.79 o 
  -2   4   9       10.77        9.85      1.23 o 
  -1   4   9       12.44       10.35      1.16 o 
   0   4   9        8.98        8.69      0.72 o 
   1   4   9       42.09       42.37      1.42 o 
   2   4   9        7.45        7.87      1.18 o 
  -2   5   9        0.13        0.32      0.41 o 
  -1   5   9        0.68        0.85      0.42 o 
   0   5   9       14.56       13.43      0.84 o 
   1   5   9       23.60       23.54      1.65 o 
   2   5   9        2.10        1.71      0.62 o 
  -2   6   9        6.32        7.01      1.14 o 
  -1   6   9        3.72        4.29      0.86 o 
   0   6   9        8.25       10.55      0.86 o 
   1   6   9       11.99       12.51      1.48 o 
  -1  -7  10        3.82        5.09      1.11 o 
   0  -7  10        0.35        1.03      0.47 o 
   1  -7  10       21.43       22.58      1.68 o 
  -2  -6  10        3.61        5.61      1.07 o 
  -1  -6  10        5.59        5.96      1.11 o 
   0  -6  10       17.27       17.46      0.98 o 
   1  -6  10       11.33        9.40      1.19 o 
   2  -6  10       26.58       30.06      2.00 o 
  -2  -5  10        6.54        6.72      1.19 o 
  -1  -5  10        3.76        5.06      0.64 o 
   0  -5  10        3.61        3.26      0.53 o 
   1  -5  10       29.88       30.37      1.80 o 
   2  -5  10       15.70       17.45      1.49 o 
   3  -5  10        5.28        7.90      1.26 o 
  -3  -4  10        0.87        0.40      0.41 o 
  -2  -4  10        7.67        8.71      1.27 o 
  -1  -4  10       78.04       78.52      1.98 o 
   0  -4  10       35.96       30.07      1.29 o 
   1  -4  10       12.09        9.26      1.11 o 
   2  -4  10        2.78        3.05      0.74 o 
   3  -4  10       12.74       14.36      1.53 o 
  -3  -3  10        2.31        1.98      0.60 o 
  -2  -3  10        3.61        4.61      0.61 o 
  -1  -3  10       24.76       24.37      1.58 o 
   0  -3  10       81.23       80.15      1.82 o 
   1  -3  10       96.95       87.25      3.03 o 
   2  -3  10       58.76       52.79      2.44 o 
   3  -3  10        8.83       10.13      1.30 o 
  -3  -2  10        4.59        5.84      1.27 o 
  -2  -2  10        2.01        2.35      0.48 o 
  -1  -2  10       38.82       37.29      1.30 o 
   0  -2  10        6.11        6.66      0.56 o 
   1  -2  10       39.17       39.02      1.91 o 
   2  -2  10       36.15       31.32      1.85 o 
   3  -2  10        9.01       10.06      1.72 o 
  -3  -1  10        0.01       -0.12      0.33 o 
  -2  -1  10       28.43       27.28      1.20 o 
  -1  -1  10      113.54      109.12      2.29 o 
   0  -1  10      122.19      115.79      2.19 o 
   1  -1  10       97.41       93.34      2.02 o 
   2  -1  10       11.61       11.27      0.84 o 
   3  -1  10        0.40       -0.08      0.38 o 
  -3   0  10        5.70        6.86      1.04 o 
  -2   0  10       10.70       12.40      1.27 o 
  -1   0  10      188.44      193.27      4.68 o 
   0   0  10      178.79      175.78      2.72 o 
   1   0  10       20.54       18.56      0.87 o 
   2   0  10       45.54       40.66      1.43 o 
   3   0  10        4.68        4.55      0.61 o 
  -3   1  10        8.46       10.27      1.28 o 
  -2   1  10        2.68        2.37      0.68 o 
  -1   1  10       19.50       20.63      1.43 o 
   0   1  10      131.63      131.58      2.30 o 
   1   1  10       10.91       11.29      0.71 o 
   2   1  10       14.93       13.77      0.84 o 
   3   1  10       11.99       13.84      1.55 o 
  -3   2  10       15.25       17.80      1.46 o 
  -2   2  10       20.63       20.15      1.53 o 
  -1   2  10       30.79       32.24      1.80 o 
   0   2  10        4.52        4.26      0.48 o 
   1   2  10       20.08       24.34      1.57 o 
   2   2  10       41.47       40.39      1.43 o 
   3   2  10        4.42        4.37      0.85 o 
  -3   3  10        7.51        7.83      1.18 o 
  -2   3  10        8.47        8.43      1.14 o 
  -1   3  10       35.13       38.25      2.01 o 
   0   3  10       50.67       49.08      1.43 o 
   1   3  10        0.37        0.49      0.28 o 
   2   3  10       27.46       30.86      1.94 o 
  -3   4  10        0.69        0.12      0.37 o 
  -2   4  10        0.95        2.33      0.63 o 
  -1   4  10       17.45       17.95      1.38 o 
   0   4  10       29.69       27.66      1.13 o 
   1   4  10       11.08       13.57      1.30 o 
   2   4  10        4.27        6.12      0.97 o 
  -2   5  10        2.82        5.08      0.95 o 
  -1   5  10        5.05        7.32      1.11 o 
   0   5  10       15.67       15.80      1.23 o 
   1   5  10        0.22        0.03      0.33 o 
  -1   6  10        2.72        3.27      0.74 o 
   0   6  10       11.05       10.84      1.23 o 
   0  -7  11        6.80        9.68      1.22 o 
  -1  -6  11        5.91        7.89      1.21 o 
   0  -6  11       31.57       33.21      1.94 o 
   1  -6  11        6.11        6.54      1.06 o 
   2  -6  11       30.36       32.95      2.13 o 
  -2  -5  11        0.49        0.83      0.47 o 
  -1  -5  11        7.19        8.43      1.03 o 
   0  -5  11        0.23        0.38      0.35 o 
   1  -5  11       18.98       19.64      1.51 o 
   2  -5  11        7.21        6.97      1.15 o 
  -2  -4  11       17.51       17.90      1.03 o 
  -1  -4  11       39.23       39.29      1.43 o 
   0  -4  11       25.18       20.61      1.48 o 
   1  -4  11       23.93       24.29      1.63 o 
   2  -4  11       12.76       12.56      1.38 o 
  -2  -3  11        2.04        1.78      0.60 o 
  -1  -3  11       14.77       15.07      0.88 o 
   0  -3  11      129.13      119.58      3.66 o 
   1  -3  11       52.09       47.66      2.27 o 
   2  -3  11       18.75       19.17      1.51 o 
   3  -3  11        0.79        1.35      0.53 o 
  -3  -2  11        9.07        8.42      0.84 o 
  -2  -2  11       23.28       25.19      1.27 o 
  -1  -2  11       32.67       33.19      1.26 o 
   0  -2  11        1.18        0.78      0.47 o 
   1  -2  11       48.74       48.09      2.23 o 
   2  -2  11        3.89        2.98      0.71 o 
   3  -2  11       18.45       18.00      1.06 o 
  -3  -1  11        6.31        6.77      0.74 o 
  -2  -1  11       88.98       89.59      2.31 o 
  -1  -1  11       60.40       63.33      1.75 o 
   0  -1  11       42.13       39.84      2.04 o 
   1  -1  11       27.90       24.62      1.02 o 
   2  -1  11        3.01        3.31      0.51 o 
   3  -1  11        8.46        9.68      1.23 o 
  -3   0  11        3.34        3.03      0.78 o 
  -2   0  11       25.74       22.36      1.57 o 
  -1   0  11       88.58       93.30      3.22 o 
   0   0  11       24.58       25.34      1.60 o 
   1   0  11       57.40       50.24      1.49 o 
   2   0  11       47.51       49.47      1.64 o 
   3   0  11        2.68        3.15      0.53 o 
  -3   1  11        0.57        0.73      0.44 o 
  -2   1  11        1.07        0.83      0.52 o 
  -1   1  11       15.42       13.75      1.24 o 
   0   1  11        0.07        0.06      0.29 o 
   1   1  11       51.48       52.40      1.55 o 
   2   1  11        8.18        8.13      0.77 o 
  -3   2  11        1.66        1.69      0.61 o 
  -2   2  11       28.55       31.25      1.95 o 
  -1   2  11        2.63        1.70      0.59 o 
   0   2  11        3.56        4.73      0.83 o 
   1   2  11        5.75        4.95      0.59 o 
   2   2  11        2.73        3.34      0.53 o 
  -2   3  11       15.15       16.56      1.40 o 
  -1   3  11       44.86       42.62      2.23 o 
   0   3  11        5.46        8.60      1.12 o 
   1   3  11       20.97       22.71      1.34 o 
   2   3  11        6.14        7.01      1.12 o 
  -2   4  11        2.95        3.55      0.74 o 
  -1   4  11        5.66        3.17      0.74 o 
   0   4  11        4.62        6.63      1.04 o 
   1   4  11        5.13        6.08      1.36 o 
  -1   5  11       12.18       13.25      1.44 o 
   0   5  11       11.44       13.19      1.38 o 
   0  -6  12        4.57        3.11      0.76 o 
   1  -6  12       14.50       16.42      1.40 o 
  -1  -5  12        2.87        2.91      0.49 o 
   0  -5  12        5.78        7.05      1.09 o 
   1  -5  12       27.68       23.95      1.71 o 
   2  -5  12        3.48        2.96      0.70 o 
  -2  -4  12       11.97       13.36      1.01 o 
  -1  -4  12       10.49       10.26      1.08 o 
   0  -4  12       22.98       20.11      1.50 o 
   1  -4  12        2.42        2.32      0.68 o 
   2  -4  12        9.79       11.76      1.39 o 
  -2  -3  12        6.08        6.70      0.77 o 
  -1  -3  12       35.23       36.93      1.49 o 
   0  -3  12        3.23        2.57      0.64 o 
   1  -3  12       10.68       13.21      1.38 o 
   2  -3  12       20.00       18.21      1.49 o 
  -2  -2  12       11.90       13.82      1.02 o 
  -1  -2  12        4.69        4.96      0.61 o 
   0  -2  12        5.91        5.36      0.97 o 
   1  -2  12        5.30        7.65      1.08 o 
   2  -2  12        6.54        5.99      1.05 o 
  -2  -1  12        7.75        9.06      0.86 o 
  -1  -1  12       16.57       15.28      1.00 o 
   0  -1  12       61.50       59.49      2.60 o 
   1  -1  12        1.76        1.40      0.34 o 
   2  -1  12       13.11       12.40      0.94 o 
  -2   0  12       11.05       10.73      1.32 o 
  -1   0  12       10.77       11.35      1.31 o 
   0   0  12       47.06       49.86      2.32 o 
   1   0  12       29.46       29.57      1.18 o 
   2   0  12        0.07        0.09      0.27 o 
  -2   1  12        1.89        1.59      0.61 o 
  -1   1  12        0.13       -0.11      0.32 o 
   0   1  12       11.97       13.02      1.34 o 
   1   1  12        0.68        1.16      0.34 o 
   2   1  12       10.47       10.15      0.87 o 
  -2   2  12        6.25        6.66      1.09 o 
  -1   2  12        1.76        1.15      0.54 o 
   0   2  12       15.88       13.99      1.26 o 
   1   2  12       12.09       12.24      0.84 o 
   2   2  12        9.65       10.44      0.88 o 
  -2   3  12        6.21        6.95      1.11 o 
  -1   3  12        6.02        5.57      0.98 o 
   0   3  12        6.21        6.85      1.09 o 
   1   3  12       17.43       20.31      1.22 o 
  -1   4  12        2.97        5.06      0.85 o 
   0   4  12        4.43        3.94      0.83 o 
   0  -5  13        8.51       10.01      1.29 o 
   1  -5  13        3.72        5.13      0.95 o 
  -1  -4  13        5.57        4.94      0.95 o 
   0  -4  13       12.48       14.13      1.47 o 
   1  -4  13        8.69       10.60      1.36 o 
  -2  -3  13        1.96        2.46      0.84 o 
  -1  -3  13        2.90        3.44      0.81 o 
   0  -3  13        7.56        8.56      1.20 o 
   1  -3  13       29.61       35.64      2.10 o 
   2  -3  13        2.94        4.54      0.91 o 
  -2  -2  13        7.90        7.55      0.84 o 
  -1  -2  13        2.83        1.68      0.61 o 
   0  -2  13       20.34       20.75      1.59 o 
   1  -2  13        0.93        1.38      0.50 o 
   2  -2  13       19.22       17.51      1.48 o 
  -2  -1  13        3.14        4.01      1.72 o 
  -1  -1  13       27.89       29.07      1.94 o 
   0  -1  13       12.88       14.63      1.49 o 
   1  -1  13       13.66       13.99      1.42 o 
   2  -1  13       14.26       14.67      1.00 o 
  -2   0  13        2.92        2.33      0.67 o 
  -1   0  13        0.64        1.28      0.55 o 
   0   0  13        6.21        5.82      0.98 o 
   1   0  13       24.36       25.39      1.72 o 
   2   0  13        3.10        3.55      0.57 o 
  -2   1  13        1.43        2.06      0.66 o 
  -1   1  13        1.40        0.98      0.46 o 
   0   1  13       12.50       12.73      1.41 o 
   1   1  13        5.17        5.81      0.95 o 
  -2   2  13        0.94        2.62      0.70 o 
  -1   2  13        4.28        5.23      0.97 o 
   0   2  13        5.91        4.75      0.90 o 
   1   2  13        7.23        7.02      1.08 o 
  -1   3  13        3.36        3.25      0.74 o 
   0   3  13       17.00       20.77      1.57 o 
   0  -4  14        1.33        1.14      0.44 o 
  -1  -3  14        2.13        3.06      0.73 o 
   0  -3  14        4.27        6.37      1.10 o 
   1  -3  14       14.79       13.78      1.55 o 
  -1  -2  14        0.42        0.67      0.46 o 
   0  -2  14        2.85        3.58      0.77 o 
   1  -2  14        7.03        6.73      1.16 o 
  -1  -1  14       14.54       17.62      1.50 o 
   0  -1  14        3.41        5.59      1.01 o 
   1  -1  14       16.20       17.22      1.43 o 
  -1   0  14        7.06        9.01      1.27 o 
   0   0  14       14.27       14.30      1.53 o 
   1   0  14        1.25        1.36      0.54 o 
  -1   1  14        6.12        6.53      1.06 o 
   0   1  14        3.33        5.24      0.90 o 
   0   2  14        9.76       11.80      1.46 o 
                                                 
